# Supplementary material for: Cultivar-specific nutritional status of potato (Solanum tuberosum L.) crops
Source: PLoS One. 2020 Mar 13;15(3):e0230458. doi: 10.1371/journal.pone.0230458 (PMC7069643; doi:10.1371/journal.pone.0230458)
Supplement: S1 Table — raw_leaf_df.csv file available online in data repository at https://git.io/Jvt2r. (CSV) [file pone.0230458.s001.csv]

NoEssai	NoBloc	NoTraitement	Annee	LatDD	LonDD	AnalyseFoliaireStade	Cultivar	Maturity5	AnalyseFoliaireC	AnalyseFoliaireS	AnalyseFoliaireN	AnalyseFoliaireP	AnalyseFoliaireK	AnalyseFoliaireCa	AnalyseFoliaireMg	AnalyseFoliaireB	AnalyseFoliaireCu	AnalyseFoliaireZn	AnalyseFoliaireMn	AnalyseFoliaireFe	AnalyseFoliaireAl	RendVendable	RendPetit	RendMoy	RendGros
1	1	1	2003	46.753056	-72.338611	10% fleur	Goldrush	mid-season	39.92	0.6348	3.805	0.22	6.31	1.69	0.53	NA	9e-4	0.007	0.036	0.04	NA	18.9442	3.9458	11.4123	3.5861
1	1	2	2003	46.753056	-72.338611	10% fleur	Goldrush	mid-season	41.85	0.8193	3.356	0.2	6.85	1.31	0.21	NA	6e-4	0.006	0.035	0.015	NA	40.3518	4.9159	17.5599	17.876
1	1	3	2003	46.753056	-72.338611	10% fleur	Goldrush	mid-season	41.46	0.7249	3.657	0.22	6.44	1.13	0.32	NA	6e-4	0.007	0.048	0.019	NA	33.0379	6.322	13.6795	13.0364
1	1	4	2003	46.753056	-72.338611	10% fleur	Goldrush	mid-season	38.66	0.5522	3.61	0.18	5.36	1.3	0.5	NA	6e-4	0.005	0.039	0.017	NA	37.5505	3.6515	16.241	17.658
1	1	5	2003	46.753056	-72.338611	10% fleur	Goldrush	mid-season	42.24	0.5535	4.983	0.22	5.92	1.23	0.44	NA	6e-4	0.005	0.033	0.014	NA	46.0089	4.6652	18.9987	22.345
1	1	6	2003	46.753056	-72.338611	10% fleur	Goldrush	mid-season	41.61	0.6453	4.277	0.21	6.73	1.38	0.45	NA	4e-4	0.005	0.034	0.023	NA	41.0167	4.7742000000000004	17.1566	19.0859
1	1	7	2003	46.753056	-72.338611	10% fleur	Goldrush	mid-season	41.77	0.5523	5.75	0.28	5.75	1.17	0.51	NA	6e-4	0.004	0.026	0.023	NA	46.7937	3.9785	22.2142	20.601
1	1	8	2003	46.753056	-72.338611	10% fleur	Goldrush	mid-season	38.74	0.4184	5.014	0.26	6	1.18	0.43	NA	8e-4	0.004	0.023	0.02	NA	47.0117	5.0576	13.0582	28.8959
1	2	1	2003	46.753056	-72.338611	10% fleur	Goldrush	mid-season	37.64	0.7309	4.911	0.31	6.28	1.78	0.56	NA	8e-4	0.006	0.027	0.053	NA	15.1183	4.1856	8.6001	2.3326
1	2	2	2003	46.753056	-72.338611	10% fleur	Goldrush	mid-season	39.85	0.8266	3.56	0.26	8.45	1.33	0.29	NA	6e-4	0.01	0.056	0.061	NA	36.2643	6.2457	19.2167	10.8019
1	2	3	2003	46.753056	-72.338611	10% fleur	Goldrush	mid-season	41.51	1.336	3.896	0.23	5.95	1.14	0.25	NA	4e-4	0.007	0.047	0.024	NA	44.8208	4.5017	15.9249	24.3942
1	2	4	2003	46.753056	-72.338611	10% fleur	Goldrush	mid-season	42.53	1.105	4.171	0.21	5.86	1.3	0.32	NA	4e-4	0.007	0.042	0.02	NA	43.7962	5.1557	14.4207	24.2198
1	2	5	2003	46.753056	-72.338611	10% fleur	Goldrush	mid-season	41.9	1.021	4.586	0.23	5.34	1.34	0.46	NA	4e-4	0.005	0.042	0.019	NA	42.9569	6.2784	16.1538	20.5247
1	2	6	2003	46.753056	-72.338611	10% fleur	Goldrush	mid-season	41.76	0.8814	5.294	0.25	5.48	1.28	0.35	NA	6e-4	0.004	0.026	0.02	NA	49.2462	7.8698	24.0236	17.3528
1	2	7	2003	46.753056	-72.338611	10% fleur	Goldrush	mid-season	41.45	0.931	4.697	0.23	5.56	1.57	0.62	NA	4e-4	0.004	0.03	0.019	NA	41.8669	5.0467	16.4263	20.3939
1	2	8	2003	46.753056	-72.338611	10% fleur	Goldrush	mid-season	41.47	0.8733	5.196	0.23	5.67	1.23	0.42	NA	6e-4	0.005	0.036	0.014	NA	49.5841	4.0875	22.127	23.3696
1	3	1	2003	46.753056	-72.338611	10% fleur	Goldrush	mid-season	38.28	0.6642	4.887	0.29	7.8	1.28	0.23	NA	9e-4	0.008	0.033	0.06	NA	26.5524	3.9676	17.113	5.4718
1	3	2	2003	46.753056	-72.338611	10% fleur	Goldrush	mid-season	40.89	1.141	3.669	0.17	6.79	1.48	0.38	NA	4e-4	0.005	0.037	0.173	NA	37.3761	5.8206	14.2681	17.2874
1	3	3	2003	46.753056	-72.338611	10% fleur	Goldrush	mid-season	42.2	0.5024	4.41	0.21	6.58	1.15	0.19	NA	6e-4	0.007	0.05	0.032	NA	43.3275	4.8287	16.7642	21.7346
1	3	4	2003	46.753056	-72.338611	10% fleur	Goldrush	mid-season	41.18	1.045	4.389	0.22	5.37	1.49	0.52	NA	4e-4	0.004	0.03	0.025	NA	40.4935	6.0386	16.5462	17.9087
1	3	5	2003	46.753056	-72.338611	10% fleur	Goldrush	mid-season	41.59	1.228	4.269	0.21	5.9	1.48	0.5	NA	4e-4	0.005	0.036	0.021	NA	43.8616	6.976	19.075	17.8106
1	3	6	2003	46.753056	-72.338611	10% fleur	Goldrush	mid-season	40.04	0.3736	6.487	0.25	5.18	1.31	0.39	NA	6e-4	0.005	0.035	0.019	NA	45.998	6.104	19.4674	20.4266
1	3	7	2003	46.753056	-72.338611	10% fleur	Goldrush	mid-season	41.35	0.9379	4.707	0.23	5.39	1.21	0.67	NA	6e-4	0.005	0.036	0.026	NA	42.074	7.1504	22.3123	12.6113
1	3	8	2003	46.753056	-72.338611	10% fleur	Goldrush	mid-season	41.2	1.008	5.16	0.27	5.51	1.9	0.42	NA	8e-4	0.005	0.035	0.017	NA	54.5109	4.9922	24.4269	25.0918
2	1	1	2003	46.753056	-72.338611	10% fleur	Eramosa	early	32.56	0.3608	2.346	0.21	1.92	1.42	0.26	NA	6e-4	0.009	0.049	0.25	NA	13.0255	4.7633	5.1775	3.0847
2	1	2	2003	46.753056	-72.338611	10% fleur	Eramosa	early	38.8	0.3945	3.641	0.22	7.12	1.5	0.35	NA	4e-4	0.006	0.041	0.145	NA	28.4817	6.1258	10.3441	12.0118
2	1	3	2003	46.753056	-72.338611	10% fleur	Eramosa	early	38.24	0.4139	3.329	0.17	5.7	1.51	0.22	NA	4e-4	0.008	0.054	0.056	NA	42.7825	4.578	14.8349	23.3696
2	1	4	2003	46.753056	-72.338611	10% fleur	Eramosa	early	32.75	0.3101	2.299	0.23	7.21	1.11	0.41	NA	6e-4	0.009	0.054	0.028	NA	37.2671	4.9377	8.4039	23.9255
2	1	5	2003	46.753056	-72.338611	10% fleur	Eramosa	early	36.33	0.3951	4.679	0.2	7.16	0.46	0.18	NA	4e-4	0.008	0.056	0.052	NA	51.7423	2.8885	12.6004	36.2534
2	1	6	2003	46.753056	-72.338611	10% fleur	Eramosa	early	32.23	0.5581	2.496	0.15	6.16	1.59	0.78	NA	7e-4	0.008	0.061	0.169	NA	34.5421	3.0629	11.5867	19.8925
2	1	7	2003	46.753056	-72.338611	10% fleur	Eramosa	early	40.67	0.6188	3.364	0.16	8.15	1.72	0.31	NA	6e-4	0.006	0.043	0.035	NA	50.9248	2.6596	9.156	39.1092
2	1	8	2003	46.753056	-72.338611	10% fleur	Eramosa	early	39.69	0.3404	3.456	0.16	6.68	1.69	0.34	NA	4e-4	0.007	0.051	0.068	NA	41.747	6.3656	10.2569	25.1245
2	2	1	2003	46.753056	-72.338611	10% fleur	Eramosa	early	32.88	0.5536	3.932	0.24	7.75	1.59	0.27	NA	6e-4	0.005	0.025	0.253	NA	12.2734	4.7306	4.905	2.6378
2	2	2	2003	46.753056	-72.338611	10% fleur	Eramosa	early	34.28	0.5671	2.469	0.18	6.71	1.68	0.29	NA	6e-4	0.006	0.046	0.212	NA	40.3518	3.5098	10.4858	26.3562
2	2	3	2003	46.753056	-72.338611	10% fleur	Eramosa	early	38.76	0.7193	2.984	0.19	7.05	1.69	0.3	NA	4e-4	0.008	0.055	0.125	NA	43.5455	5.2102	11.5322	26.8031
2	2	4	2003	46.753056	-72.338611	10% fleur	Eramosa	early	37.9	0.2713	4.382	0.2	7.84	1.59	0.36	NA	6e-4	0.007	0.06	0.121	NA	53.2356	4.2292	13.625	35.3814
2	2	5	2003	46.753056	-72.338611	10% fleur	Eramosa	early	35.88	0.202	3.43	0.17	8.3	1.34	0.2	NA	6e-4	0.006	0.049	0.129	NA	46.4885	2.616	7.3684	36.5041
2	2	6	2003	46.753056	-72.338611	10% fleur	Eramosa	early	40.02	0.3159	4.191	0.17	8.77	1.58	0.55	NA	6e-4	0.008	0.048	0.057	NA	40.9731	2.943	11.2815	26.7486
2	2	7	2003	46.753056	-72.338611	10% fleur	Eramosa	early	39.97	0.3139	3.994	0.14	8.68	1.58	0.39	NA	6e-4	0.009	0.051	0.049	NA	63.7432	3.4444	17.0476	43.2512
2	2	8	2003	46.753056	-72.338611	10% fleur	Eramosa	early	38.83	0.2783	4.189	0.18	8.44	1.69	0.59	NA	6e-4	0.006	0.051	0.1	NA	37.4633	5.4282	14.3662	17.6689
2	3	1	2003	46.753056	-72.338611	10% fleur	Eramosa	early	35.03	0.5106	2.882	0.22	7.89	1.6	0.4	NA	6e-4	0.009	0.046	0.156	NA	9.8427	4.8941	4.9486	0
2	3	2	2003	46.753056	-72.338611	10% fleur	Eramosa	early	37.88	0.2589	4.143	0.16	6.52	1.94	0.47	NA	6e-4	0.007	0.05	0.119	NA	37.3325	3.4662	10.7474	23.1189
2	3	3	2003	46.753056	-72.338611	10% fleur	Eramosa	early	NA	0.3595	1.922	0.2	7.86	1.84	0.48	NA	6e-4	0.005	0.037	0.205	NA	28.4163	5.1993	8.938	14.279
2	3	4	2003	46.753056	-72.338611	10% fleur	Eramosa	early	36.19	0.3269	3.013	0.17	6.29	1.47	0.29	NA	5e-4	0.009	0.059	0.094	NA	44.8317	5.7116	10.6602	28.4599
2	3	5	2003	46.753056	-72.338611	10% fleur	Eramosa	early	37.6	0.3086	4.159	0.17	6.96	1.77	0.93	NA	6e-4	0.008	0.047	0.114	NA	34.0189	3.8368	6.1367	24.0454
2	3	6	2003	46.753056	-72.338611	10% fleur	Eramosa	early	37.68	0.2678	3.293	0.17	7.89	1.8	0.38	NA	6e-4	0.007	0.044	0.087	NA	40.8532	3.597	8.6001	28.6561
2	3	7	2003	46.753056	-72.338611	10% fleur	Eramosa	early	33.53	0.2982	4.282	0.14	9.56	1.93	0.7	NA	6e-4	0.006	0.044	0.178	NA	46.5321	3.27	15.5107	27.7514
2	3	8	2003	46.753056	-72.338611	10% fleur	Eramosa	early	41.22	0.249	4.036	0.19	5.51	1.71	0.68	NA	6e-4	0.007	0.047	0.042	NA	36.2316	2.9866	8.7309	24.5141
3	1	1	2004	46.764444	-72.330833	NA	Goldrush	mid-season	NA	NA	NA	NA	NA	NA	NA	NA	NA	NA	NA	NA	NA	36.5763125	3.7536875	12.930125	19.8925
3	1	2	2004	46.764444	-72.330833	NA	Goldrush	mid-season	NA	NA	NA	NA	NA	NA	NA	NA	NA	NA	NA	NA	NA	60.944625	5.4295625	20.7168125	34.79825
3	1	3	2004	46.764444	-72.330833	NA	Goldrush	mid-season	NA	NA	NA	NA	NA	NA	NA	NA	NA	NA	NA	NA	NA	45.2895	3.0996875	13.70675	28.4830625
3	1	4	2004	46.764444	-72.330833	NA	Goldrush	mid-season	NA	NA	NA	NA	NA	NA	NA	NA	NA	NA	NA	NA	NA	51.1414375	5.2524375	15.61425	30.27475
3	1	5	2004	46.764444	-72.330833	NA	Goldrush	mid-season	NA	NA	NA	NA	NA	NA	NA	NA	NA	NA	NA	NA	NA	43.3070625	5.054875	11.213375	27.0388125
3	1	6	2004	46.764444	-72.330833	NA	Goldrush	mid-season	NA	NA	NA	NA	NA	NA	NA	NA	NA	NA	NA	NA	NA	54.5749375	4.98675	15.7300625	33.858125
3	1	7	2004	46.764444	-72.330833	NA	Goldrush	mid-season	NA	NA	NA	NA	NA	NA	NA	NA	NA	NA	NA	NA	NA	58.3081875	4.00575	16.5748125	37.727625
3	1	8	2004	46.764444	-72.330833	NA	Goldrush	mid-season	NA	NA	NA	NA	NA	NA	NA	NA	NA	NA	NA	NA	NA	60.713	3.815	17.113	39.785
3	1	9	2004	46.764444	-72.330833	NA	Goldrush	mid-season	NA	NA	NA	NA	NA	NA	NA	NA	NA	NA	NA	NA	NA	61.898375	3.120125	18.9728125	39.8054375
3	1	10	2004	46.764444	-72.330833	NA	Goldrush	mid-season	NA	NA	NA	NA	NA	NA	NA	NA	NA	NA	NA	NA	NA	57.2999375	3.1950625	17.126625	36.97825
3	1	11	2004	46.764444	-72.330833	NA	Goldrush	mid-season	NA	NA	NA	NA	NA	NA	NA	NA	NA	NA	NA	NA	NA	62.470625	3.2904375	18.2370625	40.943125
3	2	1	2004	46.764444	-72.330833	NA	Goldrush	mid-season	NA	NA	NA	NA	NA	NA	NA	NA	NA	NA	NA	NA	NA	46.093375	4.796	14.85125	26.446125
3	2	2	2004	46.764444	-72.330833	NA	Goldrush	mid-season	NA	NA	NA	NA	NA	NA	NA	NA	NA	NA	NA	NA	NA	36.8965	3.6174375	12.5418125	20.73725
3	2	3	2004	46.764444	-72.330833	NA	Goldrush	mid-season	NA	NA	NA	NA	NA	NA	NA	NA	NA	NA	NA	NA	NA	44.55375	5.4295625	13.92475	25.1994375
3	2	4	2004	46.764444	-72.330833	NA	Goldrush	mid-season	NA	NA	NA	NA	NA	NA	NA	NA	NA	NA	NA	NA	NA	36.733	4.2850625	12.01725	20.4306875
3	2	5	2004	46.764444	-72.330833	NA	Goldrush	mid-season	NA	NA	NA	NA	NA	NA	NA	NA	NA	NA	NA	NA	NA	44.948875	2.820375	15.9889375	26.1395625
3	2	6	2004	46.764444	-72.330833	NA	Goldrush	mid-season	NA	NA	NA	NA	NA	NA	NA	NA	NA	NA	NA	NA	NA	48.25975	4.6325	14.2585625	29.3686875
3	2	7	2004	46.764444	-72.330833	NA	Goldrush	mid-season	NA	NA	NA	NA	NA	NA	NA	NA	NA	NA	NA	NA	NA	45.112375	4.76875	13.7680625	26.5755625
3	2	8	2004	46.764444	-72.330833	NA	Goldrush	mid-season	NA	NA	NA	NA	NA	NA	NA	NA	NA	NA	NA	NA	NA	50.044625	2.4865625	16.145625	31.4124375
3	2	9	2004	46.764444	-72.330833	NA	Goldrush	mid-season	NA	NA	NA	NA	NA	NA	NA	NA	NA	NA	NA	NA	NA	55.658125	5.981375	17.767	31.90975
3	2	10	2004	46.764444	-72.330833	NA	Goldrush	mid-season	NA	NA	NA	NA	NA	NA	NA	NA	NA	NA	NA	NA	NA	52.7355625	1.853	16.0979375	34.784625
3	2	11	2004	46.764444	-72.330833	NA	Goldrush	mid-season	NA	NA	NA	NA	NA	NA	NA	NA	NA	NA	NA	NA	NA	43.668125	1.7235625	12.385125	29.5594375
3	3	1	2004	46.764444	-72.330833	NA	Goldrush	mid-season	NA	NA	NA	NA	NA	NA	NA	NA	NA	NA	NA	NA	NA	40.915875	4.1760625	13.1549375	23.584875
3	3	2	2004	46.764444	-72.330833	NA	Goldrush	mid-season	NA	NA	NA	NA	NA	NA	NA	NA	NA	NA	NA	NA	NA	38.4225	4.1965	11.7379375	22.4880625
3	3	3	2004	46.764444	-72.330833	NA	Goldrush	mid-season	NA	NA	NA	NA	NA	NA	NA	NA	NA	NA	NA	NA	NA	46.6724375	3.7673125	13.257125	29.648
3	3	4	2004	46.764444	-72.330833	NA	Goldrush	mid-season	NA	NA	NA	NA	NA	NA	NA	NA	NA	NA	NA	NA	NA	54.69075	4.7619375	16.023	33.9058125
3	3	5	2004	46.764444	-72.330833	NA	Goldrush	mid-season	NA	NA	NA	NA	NA	NA	NA	NA	NA	NA	NA	NA	NA	45.3644375	2.75225	15.9344375	26.67775
3	3	6	2004	46.764444	-72.330833	NA	Goldrush	mid-season	NA	NA	NA	NA	NA	NA	NA	NA	NA	NA	NA	NA	NA	46.1274375	4.7891875	12.34425	28.994
3	3	7	2004	46.764444	-72.330833	NA	Goldrush	mid-season	NA	NA	NA	NA	NA	NA	NA	NA	NA	NA	NA	NA	NA	47.71475	5.7429375	12.8143125	29.1575
3	3	8	2004	46.764444	-72.330833	NA	Goldrush	mid-season	NA	NA	NA	NA	NA	NA	NA	NA	NA	NA	NA	NA	NA	46.393125	3.828625	13.37975	29.18475
3	3	9	2004	46.764444	-72.330833	NA	Goldrush	mid-season	NA	NA	NA	NA	NA	NA	NA	NA	NA	NA	NA	NA	NA	44.0564375	2.7795	13.011875	28.2650625
3	3	10	2004	46.764444	-72.330833	NA	Goldrush	mid-season	NA	NA	NA	NA	NA	NA	NA	NA	NA	NA	NA	NA	NA	61.50325	3.474375	20.669125	37.35975
3	3	11	2004	46.764444	-72.330833	NA	Goldrush	mid-season	NA	NA	NA	NA	NA	NA	NA	NA	NA	NA	NA	NA	NA	55.29025	2.58875	16.81325	35.88825
4	1	1	2004	48.797222	-72.2425	10% fleur	Bijou Rouge	early	44.16	0.5527	4.311	0.22	4.9	0.76	0.24	NA	2e-4	0.002	0.005	0.042	NA	20.2342047	7.496802685	12.73740201	0
4	1	2	2004	48.797222	-72.2425	10% fleur	Bijou Rouge	early	44.14	0.582	4.407	0.27	4.37	0.83	0.16	NA	2e-4	0.002	0.008	0.02	NA	35.01293356	15.75761074	18.36000403	0.895318792
4	1	3	2004	48.797222	-72.2425	10% fleur	Bijou Rouge	early	43.51	0.568	4.845	0.3	4.74	0.6	0.22	NA	2e-4	0.002	0.014	0.014	NA	36.14700403	18.51519262	17.63181141	0
4	1	4	2004	48.797222	-72.2425	10% fleur	Bijou Rouge	early	43.54	0.542	5.244	0.2	3.34	0.88	0.17	NA	2e-4	0.002	0.011	0.009	NA	42.22323423	15.28010738	26.0119953	0.931131544
4	1	5	2004	48.797222	-72.2425	10% fleur	Bijou Rouge	early	45.25	0.6445	7.853	0.34	4.37	0.74	0.22	NA	2e-4	0.002	0.009	0.019	NA	39.04783691	7.293863758	27.09831544	4.655657718
4	1	6	2004	48.797222	-72.2425	10% fleur	Bijou Rouge	early	43.85	0.6257	6.039	0.38	4.68	0.66	0.2	NA	4e-4	0.002	0.01	0.021	NA	40.40872148	7.472927517	32.00466242	0.931131544
4	2	1	2004	48.797222	-72.2425	10% fleur	Bijou Rouge	early	44.63	0.4857	4.01	0.22	4.53	0.62	0.15	NA	2e-4	0.003	0.005	0.019	NA	23.02759933	14.83841678	8.18918255	0
4	2	2	2004	48.797222	-72.2425	10% fleur	Bijou Rouge	early	43.36	0.5905	4.906	0.28	4.88	0.83	0.2	NA	4e-4	0.002	0.011	0.016	NA	31.25259463	12.65383893	17.8586255	0.740130201
4	2	3	2004	48.797222	-72.2425	10% fleur	Bijou Rouge	early	43.21	0.6639	5.918	0.36	4.42	0.76	0.15	NA	4e-4	0.002	0.015	0.02	NA	34.30861611	15.07716846	18.41969195	0.811755705
4	2	4	2004	48.797222	-72.2425	10% fleur	Bijou Rouge	early	43.64	0.5765	5.797	0.35	5.25	0.73	0.17	NA	4e-4	0.003	0.008	0.025	NA	32.30310201	8.8935	19.74476376	3.664838255
4	2	5	2004	48.797222	-72.2425	10% fleur	Bijou Rouge	early	45.03	0.5956	5.87	0.28	5.14	0.74	0.18	NA	2e-4	0.002	0.011	0.012	NA	38.53452081	9.000938255	25.97618255	3.5574
4	2	6	2004	48.797222	-72.2425	10% fleur	Bijou Rouge	early	44.25	0.6287	6.006	0.3	4.44	0.73	0.36	NA	2e-4	0.002	0.011	0.015	NA	37.24526174	9.932069799	22.26359396	5.049597987
4	3	1	2004	48.797222	-72.2425	10% fleur	Bijou Rouge	early	44.05	0.4921	4.208	0.23	5.11	0.62	0.18	NA	2e-4	0.001	0.005	0.027	NA	10.04547685	7.565443792	2.480033054	0
4	3	2	2004	48.797222	-72.2425	10% fleur	Bijou Rouge	early	44.19	0.5068	4.422	0.25	4.88	0.72	0.12	NA	2e-4	0.001	0.01	0.02	NA	22.6067995	15.30099815	7.305801342	0
4	3	3	2004	48.797222	-72.2425	10% fleur	Bijou Rouge	early	44.48	0.5153	4.666	0.27	4.15	0.59	0.12	NA	2e-4	0.001	0.011	0.016	NA	24.86300285	15.38157685	8.944234732	0.537191275
4	3	4	2004	48.797222	-72.2425	10% fleur	Bijou Rouge	early	44.65	0.5319	4.856	0.29	4.37	0.5	0.07	NA	6e-4	0.002	0.009	0.012	NA	30.79896644	18.87332013	11.92564631	0
4	3	5	2004	48.797222	-72.2425	10% fleur	Bijou Rouge	early	43.93	0.4817	5.256	0.3	4.02	0.63	0.13	NA	4e-4	0.002	0.01	0.019	NA	31.34511091	17.38709094	13.95801997	0
4	3	6	2004	48.797222	-72.2425	10% fleur	Bijou Rouge	early	43.98	0.5252	5.429	0.3	5	0.79	0.18	NA	2e-4	0.002	0.011	0.022	NA	21.87263809	11.49589329	10.3767448	0
5	1	1	2004	48.797222	-72.2425	10% fleur	Shepody	mid-season	44.1	0.6139	3.21	0.2	4.19	0.7	0.27	NA	4e-4	0.002	0.016	0.023	NA	14.36091342	12.20319513	2.157718289	0
5	1	2	2004	48.797222	-72.2425	10% fleur	Shepody	mid-season	44.18	0.6737	4.156	0.24	4.93	0.84	0.26	NA	4e-4	0.002	0.027	0.016	NA	21.31754044	13.24176493	8.075775503	0
5	1	3	2004	48.797222	-72.2425	10% fleur	Shepody	mid-season	44.36	0.6841	4.987	0.29	5.88	0.85	0.29	NA	6e-4	0.003	0.031	0.013	NA	25.13159849	11.32578272	13.80581577	0
5	1	4	2004	48.797222	-72.2425	10% fleur	Shepody	mid-season	43.63	0.6678	5.712	0.28	5.27	0.83	0.38	NA	6e-4	0.003	0.023	0.018	NA	25.63297701	9.821647148	14.24452198	1.566807886
5	1	5	2004	48.797222	-72.2425	10% fleur	Shepody	mid-season	43.93	0.7054	6.444	0.28	5.37	0.99	0.32	NA	6e-4	0.003	0.027	0.021	NA	26.05377685	8.210073322	17.19907399	0.64462953
5	1	6	2004	48.797222	-72.2425	10% fleur	Shepody	mid-season	43.62	0.6849	6.188	0.3	4.98	0.99	0.45	NA	6e-4	0.003	0.023	0.018	NA	26.12540235	6.670125	18.13915872	1.316118624
5	2	1	2004	48.797222	-72.2425	10% fleur	Shepody	mid-season	44.39	0.6228	4.211	0.19	5.25	0.82	0.38	NA	4e-4	0.002	0.02	0.023	NA	8.953187919	6.84023557	2.112952349	0
5	2	2	2004	48.797222	-72.2425	10% fleur	Shepody	mid-season	44.26	0.742	4.871	0.28	5.72	0.87	0.36	NA	4e-4	0.002	0.028	0.018	NA	20.78930235	11.9345995	8.854702852	0
5	2	3	2004	48.797222	-72.2425	10% fleur	Shepody	mid-season	43.42	0.7798	5.803	0.33	5.43	0.93	0.19	NA	6e-4	0.003	0.029	0.021	NA	22.57993993	6.50001443	11.14671896	4.933206544
5	2	4	2004	48.797222	-72.2425	10% fleur	Shepody	mid-season	44.16	0.6564	5.936	0.29	5.62	0.75	0.32	NA	6e-4	0.003	0.026	0.017	NA	22.61575268	9.55305151	13.06270117	0
5	2	5	2004	48.797222	-72.2425	10% fleur	Shepody	mid-season	44.28	0.6559	6.333	0.27	5.09	0.76	0.18	NA	6e-4	0.003	0.025	0.019	NA	23.52897785	5.515163758	15.30099815	2.71281594
5	2	6	2004	48.797222	-72.2425	10% fleur	Shepody	mid-season	43.41	0.6794	6.353	0.37	6.35	1.02	0.29	NA	6e-4	0.003	0.028	0.035	NA	22.63365906	6.204559228	15.75761074	0.671489094
5	3	1	2004	48.797222	-72.2425	10% fleur	Shepody	mid-season	43.85	0.6875	4.592	0.19	4.93	1	0.49	NA	4e-4	0.002	0.014	0.016	NA	11.51379966	8.084728691	3.429070973	0
5	3	2	2004	48.797222	-72.2425	10% fleur	Shepody	mid-season	43.89	0.6978	4.634	0.26	4.95	0.91	0.4	NA	4e-4	0.005	0.021	0.013	NA	24.28104564	11.10195302	11.75553574	1.423556879
5	3	3	2004	48.797222	-72.2425	10% fleur	Shepody	mid-season	43.97	0.7065	5.201	0.2	5.13	0.81	0.42	NA	4e-4	0.002	0.023	0.014	NA	24.45115621	9.758974832	12.48969715	2.202484228
5	3	4	2004	48.797222	-72.2425	10% fleur	Shepody	mid-season	44.59	0.6741	5.905	0.28	5.09	1.09	0.49	NA	4e-4	0.01	0.018	0.016	NA	23.70804161	7.995196812	15.7128448	0
5	3	5	2004	48.797222	-72.2425	10% fleur	Shepody	mid-season	43.62	0.6037	6.17	0.29	4.19	0.77	0.39	NA	4e-4	0.002	0.018	0.016	NA	23.86919899	6.670125	17.19907399	0
5	3	6	2004	48.797222	-72.2425	10% fleur	Shepody	mid-season	43.88	0.6873	6.328	0.27	4.73	0.91	0.54	NA	4e-4	0.003	0.017	0.02	NA	18.56891174	7.860898993	9.750021644	0.957991107
6	1	1	2004	48.797222	-72.2425	10% fleur	Prospect	mid-season	43.47	0.5497	3.041	0.24	4.45	0.82	0.27	NA	4e-4	0.001	0.008	0.018	NA	23.71997919	9.16806443	14.55191477	0
6	1	2	2004	48.797222	-72.2425	10% fleur	Prospect	mid-season	43.25	0.4575	3.516	0.26	4.5	0.64	0.35	NA	4e-4	0.002	0.013	0.011	NA	33.7953	6.887985906	23.75579195	3.151522148
6	1	3	2004	48.797222	-72.2425	10% fleur	Prospect	mid-season	43.21	0.5215	4.505	0.28	4.66	0.71	0.23	NA	6e-4	0.002	0.017	0.013	NA	34.04598926	4.011028188	29.13964228	0.895318792
6	1	4	2004	48.797222	-72.2425	10% fleur	Prospect	mid-season	43.65	0.5708	5.762	0.28	5.19	0.81	0.28	NA	6e-4	0.003	0.019	0.017	NA	38.35545705	5.658414765	30.03496107	2.662081208
6	1	5	2004	48.797222	-72.2425	10% fleur	Prospect	mid-season	43.34	0.485	5.903	0.32	5.19	0.74	0.36	NA	6e-4	0.003	0.021	0.016	NA	39.77602953	8.045931544	26.45368591	5.276412081
6	1	6	2004	48.797222	-72.2425	10% fleur	Prospect	mid-season	43.38	0.5647	5.84	0.27	5.01	0.88	0.64	NA	6e-4	0.003	0.021	0.016	NA	42.82011342	5.324162416	23.52897785	13.96697315
6	2	1	2004	48.797222	-72.2425	10% fleur	Prospect	mid-season	43.6	0.5333	3.57	0.25	4.04	0.66	0.2	NA	4e-4	0.002	0.007	0.015	NA	22.63365906	7.293863758	15.3397953	0
6	2	2	2004	48.797222	-72.2425	10% fleur	Prospect	mid-season	43.48	0.5243	3.909	0.25	4.15	0.66	0.2	NA	4e-4	0.002	0.011	0.013	NA	24.36460872	15.50692148	8.857687248	0
6	2	3	2004	48.797222	-72.2425	10% fleur	Prospect	mid-season	43.04	0.5711	5.01	0.26	4.27	0.75	0.32	NA	4e-4	0.002	0.017	0.022	NA	27.58775638	5.228661745	18.63456846	3.724526174
6	2	4	2004	48.797222	-72.2425	10% fleur	Prospect	mid-season	43.27	0.5556	5.553	0.26	4.9	0.74	0.25	NA	4e-4	0.003	0.018	0.024	NA	29.41420671	4.178154362	19.37469866	5.861353691
6	2	5	2004	48.797222	-72.2425	10% fleur	Prospect	mid-season	43.85	0.5641	6.13	0.27	5.5	1.05	0.26	NA	4e-4	0.003	0.016	0.016	NA	34.77418188	4.321405369	16.8200557	13.63272081
6	2	6	2004	48.797222	-72.2425	10% fleur	Prospect	mid-season	44.02	0.5071	5.435	0.21	4.61	0.77	0.22	NA	4e-4	0.002	0.015	0.018	NA	35.80081409	4.022965772	25.73743087	6.04041745
6	3	1	2004	48.797222	-72.2425	10% fleur	Prospect	mid-season	43.26	0.494	4.256	0.17	4.89	0.83	0.26	NA	4e-4	0.001	0.012	0.046	NA	19.14191577	5.747946644	13.39396913	0
6	3	2	2004	48.797222	-72.2425	10% fleur	Prospect	mid-season	43.47	0.5612	4.263	0.22	5.15	0.74	0.35	NA	4e-4	0.002	0.026	0.018	NA	27.48628691	8.738311409	17.5661547	1.181820805
6	3	3	2004	48.797222	-72.2425	10% fleur	Prospect	mid-season	45.08	0.5833	4.722	0.24	4.46	0.72	0.28	NA	2e-4	0.003	0.028	0.043	NA	32.35682114	10.79754463	21.55927651	0
6	3	4	2004	48.797222	-72.2425	10% fleur	Prospect	mid-season	43.76	0.5994	5.762	0.25	3.98	0.74	0.21	NA	4e-4	0.003	0.025	0.015	NA	37.53176376	7.538584228	25.17636443	4.816815101
6	3	5	2004	48.797222	-72.2425	10% fleur	Prospect	mid-season	43.87	0.4806	5.385	0.22	4.68	0.67	0.27	NA	4e-4	0.002	0.023	0.016	NA	35.61578154	5.801665772	22.20390604	7.610209732
6	3	6	2004	48.797222	-72.2425	10% fleur	Prospect	mid-season	44.29	0.6155	6.047	0.26	5.07	0.72	0.24	NA	6e-4	0.003	0.022	0.022	NA	37.85407852	5.354006376	24.03035638	8.469715772
7	1	1	2004	48.797222	-72.2425	10% fleur	Yukon Gold	mid-season	42.77	0.8006	3.938	0.24	5.52	0.9	0.4	NA	4e-4	0.002	0.013	0.012	NA	30.65571544	5.944916779	21.98902953	2.721769128
7	1	2	2004	48.797222	-72.2425	10% fleur	Yukon Gold	mid-season	42.73	0.7635	3.908	0.24	4.87	0.99	0.43	NA	2e-4	0.004	0.025	0.011	NA	38.69567819	6.276184732	25.43600688	6.983486577
7	1	3	2004	48.797222	-72.2425	10% fleur	Yukon Gold	mid-season	43.23	0.7112	4.657	0.28	4.93	1.14	0.53	NA	2e-4	0.002	0.033	0.012	NA	33.09098255	3.984168624	23.24247584	5.864338087
7	1	4	2004	48.797222	-72.2425	10% fleur	Yukon Gold	mid-season	42.42	0.6042	5.406	0.28	5.33	1.02	0.59	NA	2e-4	0.003	0.027	0.016	NA	36.9856193	4.002075	18.51519262	14.46835168
7	1	5	2004	48.797222	-72.2425	10% fleur	Yukon Gold	mid-season	42.62	0.6443	5.417	0.29	5.24	1.07	0.52	NA	2e-4	0.003	0.029	0.013	NA	38.03314228	4.199045134	25.73146208	8.102635067
7	1	6	2004	48.797222	-72.2425	10% fleur	Yukon Gold	mid-season	43.43	0.6137	5.936	0.31	4.72	0.97	0.59	NA	2e-4	0.002	0.025	0.014	NA	39.59995017	2.900832886	23.33200772	13.36710956
7	2	1	2004	48.797222	-72.2425	10% fleur	Yukon Gold	mid-season	43.07	0.7292	4.037	0.24	5.48	0.98	0.42	NA	4e-4	0.002	0.015	0.013	NA	30.43188574	4.404968456	21.55032332	4.47659396
7	2	2	2004	48.797222	-72.2425	10% fleur	Yukon Gold	mid-season	43.24	0.8342	4.262	0.28	5.16	1.31	0.36	NA	4e-4	0.002	0.026	0.011	NA	41.46221326	6.19560604	31.78381711	3.482790101
7	2	3	2004	48.797222	-72.2425	10% fleur	Yukon Gold	mid-season	41.87	0.5749	4.858	0.3	5.87	0.88	0.5	NA	2e-4	0.002	0.029	0.012	NA	42.95739564	3.715572987	22.02484228	17.21698037
7	2	4	2004	48.797222	-72.2425	10% fleur	Yukon Gold	mid-season	43.57	0.7252	5.514	0.31	4.46	1.35	0.55	NA	4e-4	0.002	0.027	0.016	NA	37.75559346	4.745189597	20.7534896	12.25691426
7	2	5	2004	48.797222	-72.2425	10% fleur	Yukon Gold	mid-season	43.57	0.5694	5.534	0.33	4.67	1.37	0.58	NA	4e-4	0.002	0.024	0.016	NA	37.47804463	3.823011242	28.22940151	5.425631879
7	2	6	2004	48.797222	-72.2425	10% fleur	Yukon Gold	mid-season	43.49	0.6959	5.618	0.29	4.66	1.45	0.65	NA	4e-4	0.002	0.026	0.017	NA	41.29210268	2.685956376	30.85268557	7.753460738
7	3	1	2004	48.797222	-72.2425	10% fleur	Yukon Gold	mid-season	43.13	0.7427	3.548	0.25	4.92	1.03	0.43	NA	2e-4	0.002	0.016	0.013	NA	24.16465419	5.792712584	16.5275849	1.844356711
7	3	2	2004	48.797222	-72.2425	10% fleur	Yukon Gold	mid-season	42.54	0.8001	4.172	0.29	5.11	1.26	0.51	NA	2e-4	0.003	0.03	0.013	NA	28.16672919	5.712133893	21.01313205	1.441463255
7	3	3	2004	48.797222	-72.2425	10% fleur	Yukon Gold	mid-season	42.65	0.6861	4.907	0.35	5.04	1.18	0.6	NA	2e-4	0.003	0.03	0.017	NA	27.29826997	5.38086594	20.56547265	1.351931376
7	3	4	2004	48.797222	-72.2425	10% fleur	Yukon Gold	mid-season	43.07	0.6046	4.997	0.34	4.8	1.13	0.64	NA	4e-4	0.003	0.031	0.014	NA	28.65915453	5.103317114	18.75692869	4.798908725
7	3	5	2004	48.797222	-72.2425	10% fleur	Yukon Gold	mid-season	43.59	0.6028	5.448	0.28	3.47	1.04	0.31	NA	2e-4	0.002	0.022	0.012	NA	29.54552013	4.467640772	21.21010218	3.867777181
7	3	6	2004	48.797222	-72.2425	10% fleur	Yukon Gold	mid-season	43.01	0.5938	5.754	0.36	4.91	1.19	0.68	NA	2e-4	0.002	0.023	0.015	NA	28.48904396	7.305801342	20.16257919	1.020663423
8	1	1	2004	48.797222	-72.2425	10% fleur	Estima	mid-season	42.93	0.6011	4.683	0.27	4.62	0.81	0.4	NA	2e-4	0.003	0.001	0.008	NA	25.36310235	11.28101678	14.08208557	0
8	1	2	2004	48.797222	-72.2425	10% fleur	Estima	mid-season	44.28	0.6881	5.229	0.28	4.81	0.9	0.36	NA	4e-4	0.001	0.009	0.016	NA	41.97766107	14.00534396	27.97231711	0
8	1	3	2004	48.797222	-72.2425	10% fleur	Estima	mid-season	43.15	0.7318	6.037	0.31	5.59	0.94	0.38	NA	6e-4	0.002	0.017	0.023	NA	59.27010403	14.17161745	44.2799094	0.818577181
8	1	4	2004	48.797222	-72.2425	10% fleur	Estima	mid-season	42.82	0.5025	6.487	0.31	4.91	1	0.35	NA	6e-4	0.002	0.016	0.031	NA	54.64002685	12.27865772	38.24290268	4.118466443
8	1	5	2004	48.797222	-72.2425	10% fleur	Estima	mid-season	42.32	0.4371	5.891	0.3	5.26	1.01	0.3	NA	4e-4	0.002	0.011	0.015	NA	45.0473255	8.019498322	31.54080201	5.487025168
8	1	6	2004	48.797222	-72.2425	10% fleur	Estima	mid-season	41.52	0.4582	6.455	0.32	5.19	1.2	0.29	NA	4e-4	0.003	0.015	0.034	NA	47.56700839	11.16590436	33.26748826	3.133615772
8	2	1	2004	48.797222	-72.2425	10% fleur	Estima	mid-season	43.88	0.6351	4.611	0.27	4.53	0.97	0.21	NA	4e-4	0.001	0.004	0.025	NA	37.5735453	8.654748322	27.87425839	1.044538591
8	2	2	2004	48.797222	-72.2425	10% fleur	Estima	mid-season	43.38	0.6093	5.144	0.34	5.42	1.2	0.25	NA	4e-4	0.001	0.004	0.016	NA	45.52696057	9.356081376	33.4252349	2.745644295
8	2	3	2004	48.797222	-72.2425	10% fleur	Estima	mid-season	43.02	0.5723	5.471	0.34	5.43	1.03	0.32	NA	6e-4	0.002	0.013	0.022	NA	45.12406711	8.467157718	32.70471644	3.952192953
8	2	4	2004	48.797222	-72.2425	10% fleur	Estima	mid-season	43.27	0.6075	6.379	0.38	5.12	0.91	0.22	NA	6e-4	0.002	0.013	0.034	NA	63.60344698	8.523434899	46.34170067	8.738311409
8	2	5	2004	48.797222	-72.2425	10% fleur	Estima	mid-season	42.7	0.5503	6.423	0.42	5.37	1.12	0.25	NA	4e-4	0.001	0.004	0.028	NA	51.19595638	8.236932886	41.49395638	1.465067114
8	2	6	2004	48.797222	-72.2425	10% fleur	Estima	mid-season	43.47	0.5555	6.582	0.35	5.56	1.32	0.26	NA	4e-4	0.001	0.007	0.024	NA	57.21087081	6.446295302	40.52809732	10.23647819
8	3	1	2004	48.797222	-72.2425	10% fleur	Estima	mid-season	43.51	0.6596	4.474	0.26	4.71	0.87	0.2	NA	6e-4	0.002	0.008	0.028	NA	29.96876174	12.04610738	17.92265436	0
8	3	2	2004	48.797222	-72.2425	10% fleur	Estima	mid-season	43.5	0.6336	5.099	0.29	5.25	0.88	0.23	NA	6e-4	0.002	0.013	0.017	NA	49.5518255	18.47612416	31.07570134	0
8	3	3	2004	48.797222	-72.2425	10% fleur	Estima	mid-season	43.66	0.7364	5.964	0.32	5.3	0.84	0.2	NA	6e-4	0.003	0.022	0.022	NA	56.73065436	14.39021477	40.1265604	2.213879195
8	3	4	2004	48.797222	-72.2425	10% fleur	Estima	mid-season	43.38	0.6568	6.47	0.36	5.67	0.94	0.24	NA	6e-4	0.003	0.016	0.024	NA	58.96081208	14.76462081	43.12180872	1.07438255
8	3	5	2004	48.797222	-72.2425	10% fleur	Estima	mid-season	41.64	0.7649	6.724	0.34	5.58	0.9	0.25	NA	6e-4	0.003	0.015	0.02	NA	52.95403691	13.7227953	30.57106711	8.660174497
8	3	6	2004	48.797222	-72.2425	10% fleur	Estima	mid-season	38.54	0.6557	6.091	0.28	4.96	0.89	0.26	NA	6e-4	0.002	0.015	0.026	NA	65.78151342	16.37619463	39.5730906	9.832228188
9	1	1	2004	48.797222	-72.2425	10% fleur	Andover	early mid-season	43.93	0.6684	4.52	0.24	5.21	1.18	0.16	NA	2e-4	0.002	0.02	0.014	NA	32.87028772	1.776392736	20.47145164	10.62244335
9	1	2	2004	48.797222	-72.2425	10% fleur	Andover	early mid-season	43.14	0.6786	4.327	0.25	5.23	1.11	0.09	NA	2e-4	0.003	0.044	0.01	NA	41.81138758	1.390728523	28.82329631	11.59736275
9	1	3	2004	48.797222	-72.2425	10% fleur	Andover	early mid-season	39.97	0.973	5.928	0.28	4.93	0.92	0.14	NA	2e-4	0.002	0.022	0.009	NA	37.54071695	2.462126678	23.7169948	11.36159547
9	1	4	2004	48.797222	-72.2425	10% fleur	Andover	early mid-season	45.31	0.6937	6.009	0.25	5.13	1.05	0.17	NA	2e-4	0.002	0.038	0.011	NA	43.00216158	2.086092785	17.25279312	23.66327567
9	1	5	2004	48.797222	-72.2425	10% fleur	Andover	early mid-season	44.44	0.5871	5.986	0.18	4.73	0.84	0.19	NA	2e-4	0.002	0.04	0.009	NA	43.93329312	1.799590772	26.25970017	15.87400218
9	1	6	2004	48.797222	-72.2425	10% fleur	Andover	early mid-season	44.83	0.621	6.409	0.29	4.98	1	0.21	NA	2e-4	0.002	0.032	0.009	NA	44.58687584	1.334025	21.11161711	22.14123372
9	2	1	2004	48.797222	-72.2425	10% fleur	Andover	early mid-season	44.24	0.5568	4.738	0.26	5.14	1.29	0.17	NA	2e-4	0.001	0.016	0.012	NA	33.97734815	2.766535067	24.8271901	6.383622987
9	2	2	2004	48.797222	-72.2425	10% fleur	Andover	early mid-season	44.71	0.6204	5.179	0.25	5.03	1.19	0.22	NA	2e-4	0.001	0.018	0.007	NA	38.73149094	2.235312584	29.16053305	7.335645302
9	2	3	2004	48.797222	-72.2425	10% fleur	Andover	early mid-season	43.75	0.5194	5.233	0.26	5.15	1.03	0.36	NA	2e-4	0.001	0.019	0.009	NA	44.50261054	1.695839124	26.6805	16.12627142
9	2	4	2004	48.797222	-72.2425	10% fleur	Andover	early mid-season	44.03	0.5996	5.417	0.28	5.19	1.27	0.25	NA	2e-4	0.001	0.025	0.01	NA	40.20876695	0.975897483	26.57306174	12.65980772
9	2	5	2004	48.797222	-72.2425	10% fleur	Andover	early mid-season	44.55	0.6059	6.014	0.31	4.82	1.09	0.25	NA	2e-4	0.002	0.022	0.009	NA	44.16607601	2.426313926	26.83270419	14.90705789
9	2	6	2004	48.797222	-72.2425	10% fleur	Andover	early mid-season	43.74	0.5601	5.995	0.26	4.69	1.27	0.48	NA	2e-4	0.002	0.02	0.01	NA	46.81621963	1.235539933	30.40502617	15.17565352
9	3	1	2004	48.797222	-72.2425	10% fleur	Andover	early mid-season	43.69	0.6158	4.161	0.22	4.81	1.22	0.5	NA	4e-4	0.001	0.015	0.01	NA	28.76504913	2.234900943	22.56635579	3.963792403
9	3	2	2004	48.797222	-72.2425	10% fleur	Andover	early mid-season	43.55	0.5666	4.878	0.2	4.91	0.99	0.41	NA	2e-4	0.001	0.018	0.008	NA	37.65710839	3.83196443	28.88298423	4.942159732
9	3	3	2004	48.797222	-72.2425	10% fleur	Andover	early mid-season	44.33	0.6355	5.7	0.31	5.41	1.21	0.52	NA	2e-4	0.001	0.022	0.009	NA	39.37612047	5.219708557	27.40570822	6.750703691
9	3	4	2004	48.797222	-72.2425	10% fleur	Andover	early mid-season	43.6	0.6421	5.858	0.31	4.85	1.16	0.34	NA	2e-4	0.002	0.021	0.009	NA	40.07446913	3.500696477	32.5358849	4.037887752
9	3	5	2004	48.797222	-72.2425	10% fleur	Andover	early mid-season	43.44	0.6264	6.248	0.31	4.76	0.94	0.42	NA	4e-4	0.002	0.021	0.01	NA	44.68536091	3.366398658	31.04070252	10.27825973
9	3	6	2004	48.797222	-72.2425	10% fleur	Andover	early mid-season	44.61	0.5976	6.372	0.3	5.48	0.99	0.36	NA	4e-4	0.001	0.023	0.011	NA	47.31759815	2.390501174	28.62334178	16.3037552
10	1	1	2005	46.753889	-72.336667	NA	Goldrush	mid-season	NA	NA	NA	NA	NA	NA	NA	NA	NA	NA	NA	NA	NA	15.88293474	7.778898947	6.600277895	1.503757895
10	1	2	2005	46.753889	-72.336667	NA	Goldrush	mid-season	NA	NA	NA	NA	NA	NA	NA	NA	NA	NA	NA	NA	NA	22.57328432	5.618276757	12.53885838	4.416149189
10	1	3	2005	46.753889	-72.336667	NA	Goldrush	mid-season	NA	NA	NA	NA	NA	NA	NA	NA	NA	NA	NA	NA	NA	34.74401806	9.097014194	20.27647742	5.370526452
10	1	4	2005	46.753889	-72.336667	NA	Goldrush	mid-season	NA	NA	NA	NA	NA	NA	NA	NA	NA	NA	NA	NA	NA	21.65101714	8.13384	9.854742857	3.662434286
10	1	5	2005	46.753889	-72.336667	NA	Goldrush	mid-season	NA	NA	NA	NA	NA	NA	NA	NA	NA	NA	NA	NA	NA	23.18269622	6.135859459	11.69569946	5.351137297
10	1	6	2005	46.753889	-72.336667	NA	Goldrush	mid-season	NA	NA	NA	NA	NA	NA	NA	NA	NA	NA	NA	NA	NA	21.16204683	4.783873171	11.11214634	5.266027317
10	1	7	2005	46.753889	-72.336667	NA	Goldrush	mid-season	NA	NA	NA	NA	NA	NA	NA	NA	NA	NA	NA	NA	NA	27.41518703	6.244384865	14.93476541	6.236036757
10	1	8	2005	46.753889	-72.336667	NA	Goldrush	mid-season	NA	NA	NA	NA	NA	NA	NA	NA	NA	NA	NA	NA	NA	58.01796	8.9232	32.4324	16.66236
10	1	9	2005	46.753889	-72.336667	NA	Goldrush	mid-season	NA	NA	NA	NA	NA	NA	NA	NA	NA	NA	NA	NA	NA	25.77060973	4.449541622	14.35874595	6.962322162
10	1	10	2005	46.753889	-72.336667	NA	Goldrush	mid-season	NA	NA	NA	NA	NA	NA	NA	NA	NA	NA	NA	NA	NA	28.84394118	4.151710588	15.75288	8.939350588
10	1	11	2005	46.753889	-72.336667	NA	Goldrush	mid-season	NA	NA	NA	NA	NA	NA	NA	NA	NA	NA	NA	NA	NA	22.20405943	2.47104	12.82293257	6.910086857
10	2	1	2005	46.753889	-72.336667	NA	Goldrush	mid-season	NA	NA	NA	NA	NA	NA	NA	NA	NA	NA	NA	NA	NA	14.756742	4.82625	8.4942	1.436292
10	2	2	2005	46.753889	-72.336667	NA	Goldrush	mid-season	NA	NA	NA	NA	NA	NA	NA	NA	NA	NA	NA	NA	NA	29.9324025	5.5887975	18.552105	5.7915
10	2	3	2005	46.753889	-72.336667	NA	Goldrush	mid-season	NA	NA	NA	NA	NA	NA	NA	NA	NA	NA	NA	NA	NA	16.236	5.05296	9.57528	1.60776
10	2	4	2005	46.753889	-72.336667	NA	Goldrush	mid-season	NA	NA	NA	NA	NA	NA	NA	NA	NA	NA	NA	NA	NA	26.625456	7.457245714	13.57306971	5.595140571
10	2	5	2005	46.753889	-72.336667	NA	Goldrush	mid-season	NA	NA	NA	NA	NA	NA	NA	NA	NA	NA	NA	NA	NA	32.59592471	5.805127059	16.95206118	9.838736471
10	2	6	2005	46.753889	-72.336667	NA	Goldrush	mid-season	NA	NA	NA	NA	NA	NA	NA	NA	NA	NA	NA	NA	NA	32.64134824	4.851232941	16.17077647	11.61933882
10	2	7	2005	46.753889	-72.336667	NA	Goldrush	mid-season	NA	NA	NA	NA	NA	NA	NA	NA	NA	NA	NA	NA	NA	23.455575	5.4054	12.9633075	5.0868675
10	2	8	2005	46.753889	-72.336667	NA	Goldrush	mid-season	NA	NA	NA	NA	NA	NA	NA	NA	NA	NA	NA	NA	NA	43.758	4.211064	18.903456	20.64348
10	2	9	2005	46.753889	-72.336667	NA	Goldrush	mid-season	NA	NA	NA	NA	NA	NA	NA	NA	NA	NA	NA	NA	NA	22.32112235	3.942762353	13.23641647	5.141943529
10	2	10	2005	46.753889	-72.336667	NA	Goldrush	mid-season	NA	NA	NA	NA	NA	NA	NA	NA	NA	NA	NA	NA	NA	29.87194737	4.007311579	14.08655368	11.77808211
10	2	11	2005	46.753889	-72.336667	NA	Goldrush	mid-season	NA	NA	NA	NA	NA	NA	NA	NA	NA	NA	NA	NA	NA	33.91128	3.34152	19.24416	11.3256
10	3	1	2005	46.753889	-72.336667	NA	Goldrush	mid-season	NA	NA	NA	NA	NA	NA	NA	NA	NA	NA	NA	NA	NA	18.307401080000002	5.159130811	10.84419243	2.304077838
10	3	2	2005	46.753889	-72.336667	NA	Goldrush	mid-season	NA	NA	NA	NA	NA	NA	NA	NA	NA	NA	NA	NA	NA	37.36344857	5.052394286	22.08492	10.22613429
10	3	3	2005	46.753889	-72.336667	NA	Goldrush	mid-season	NA	NA	NA	NA	NA	NA	NA	NA	NA	NA	NA	NA	NA	25.8687	7.598448	14.918904	3.351348
10	3	4	2005	46.753889	-72.336667	NA	Goldrush	mid-season	NA	NA	NA	NA	NA	NA	NA	NA	NA	NA	NA	NA	NA	28.694952	3.82239	16.02315	8.849412
10	3	5	2005	46.753889	-72.336667	NA	Goldrush	mid-season	NA	NA	NA	NA	NA	NA	NA	NA	NA	NA	NA	NA	NA	35.5212	4.8552075	22.27797	8.3880225
10	3	6	2005	46.753889	-72.336667	NA	Goldrush	mid-season	NA	NA	NA	NA	NA	NA	NA	NA	NA	NA	NA	NA	NA	21.43990588	3.970016471	12.10991294	5.359976471
10	3	7	2005	46.753889	-72.336667	NA	Goldrush	mid-season	NA	NA	NA	NA	NA	NA	NA	NA	NA	NA	NA	NA	NA	41.27409	3.8513475	21.89187	15.5308725
10	3	8	2005	46.753889	-72.336667	NA	Goldrush	mid-season	NA	NA	NA	NA	NA	NA	NA	NA	NA	NA	NA	NA	NA	34.1795025	4.82625	20.50191	8.8513425
10	3	9	2005	46.753889	-72.336667	NA	Goldrush	mid-season	NA	NA	NA	NA	NA	NA	NA	NA	NA	NA	NA	NA	NA	35.5308525	4.7200725	18.5617575	12.2490225
10	3	10	2005	46.753889	-72.336667	NA	Goldrush	mid-season	NA	NA	NA	NA	NA	NA	NA	NA	NA	NA	NA	NA	NA	31.3609725	5.0675625	16.312725	9.980685
10	3	11	2005	46.753889	-72.336667	NA	Goldrush	mid-season	NA	NA	NA	NA	NA	NA	NA	NA	NA	NA	NA	NA	NA	44.0154	4.76388	20.7306	18.52092
11	1	1	2005	46.753889	-72.336667	NA	Eramosa	early	NA	NA	NA	NA	NA	NA	NA	NA	NA	NA	NA	NA	NA	12.81456	6.70824	4.7916	1.3147200000000001
11	1	2	2005	46.753889	-72.336667	NA	Eramosa	early	NA	NA	NA	NA	NA	NA	NA	NA	NA	NA	NA	NA	NA	20.70783	2.98584	6.49935	11.22264
11	1	3	2005	46.753889	-72.336667	NA	Eramosa	early	NA	NA	NA	NA	NA	NA	NA	NA	NA	NA	NA	NA	NA	19.34564211	5.446042105	8.144677895	5.754922105
11	1	4	2005	46.753889	-72.336667	NA	Eramosa	early	NA	NA	NA	NA	NA	NA	NA	NA	NA	NA	NA	NA	NA	19.395533790000002	5.240308966	10.05457655	4.100648276
11	1	5	2005	46.753889	-72.336667	NA	Eramosa	early	NA	NA	NA	NA	NA	NA	NA	NA	NA	NA	NA	NA	NA	17.51030069	3.91958069	7.775255172	5.815464828
11	1	6	2005	46.753889	-72.336667	NA	Eramosa	early	NA	NA	NA	NA	NA	NA	NA	NA	NA	NA	NA	NA	NA	19.38024	3.27888	7.524	8.57736
11	1	7	2005	46.753889	-72.336667	NA	Eramosa	early	NA	NA	NA	NA	NA	NA	NA	NA	NA	NA	NA	NA	NA	19.401525	3.764475	8.011575	7.625475
11	1	8	2005	46.753889	-72.336667	NA	Eramosa	early	NA	NA	NA	NA	NA	NA	NA	NA	NA	NA	NA	NA	NA	21.70288421	3.739073684	6.128829474	11.83498105
11	1	9	2005	46.753889	-72.336667	NA	Eramosa	early	NA	NA	NA	NA	NA	NA	NA	NA	NA	NA	NA	NA	NA	18.78284571	3.132925714	5.368628571	10.28129143
11	1	10	2005	46.753889	-72.336667	NA	Eramosa	early	NA	NA	NA	NA	NA	NA	NA	NA	NA	NA	NA	NA	NA	19.71216	6.62688	4.29624	8.78904
11	1	11	2005	46.753889	-72.336667	NA	Eramosa	early	NA	NA	NA	NA	NA	NA	NA	NA	NA	NA	NA	NA	NA	15.34896	3.46896	6.3201599999999996	5.55984
11	2	1	2005	46.753889	-72.336667	NA	Eramosa	early	NA	NA	NA	NA	NA	NA	NA	NA	NA	NA	NA	NA	NA	15.10786588	7.049731765	6.713597647	1.344536471
11	2	2	2005	46.753889	-72.336667	NA	Eramosa	early	NA	NA	NA	NA	NA	NA	NA	NA	NA	NA	NA	NA	NA	25.58826947	4.429989474	10.33122316	10.82705684
11	2	3	2005	46.753889	-72.336667	NA	Eramosa	early	NA	NA	NA	NA	NA	NA	NA	NA	NA	NA	NA	NA	NA	25.08287294	5.114689412	10.46558118	9.502602353
11	2	4	2005	46.753889	-72.336667	NA	Eramosa	early	NA	NA	NA	NA	NA	NA	NA	NA	NA	NA	NA	NA	NA	16.41744	3.1824	5.85	7.38504
11	2	5	2005	46.753889	-72.336667	NA	Eramosa	early	NA	NA	NA	NA	NA	NA	NA	NA	NA	NA	NA	NA	NA	17.48032	3.70656	6.42928	7.34448
11	2	6	2005	46.753889	-72.336667	NA	Eramosa	early	NA	NA	NA	NA	NA	NA	NA	NA	NA	NA	NA	NA	NA	16.67952	4.33576	6.9212	5.42256
11	2	7	2005	46.753889	-72.336667	NA	Eramosa	early	NA	NA	NA	NA	NA	NA	NA	NA	NA	NA	NA	NA	NA	19.27012645	3.487354839	8.369651613	7.41312
11	2	8	2005	46.753889	-72.336667	NA	Eramosa	early	NA	NA	NA	NA	NA	NA	NA	NA	NA	NA	NA	NA	NA	14.65685419	3.746415484	7.164023226	3.746415484
11	2	9	2005	46.753889	-72.336667	NA	Eramosa	early	NA	NA	NA	NA	NA	NA	NA	NA	NA	NA	NA	NA	NA	24.62982261	4.190024348	8.62178087	11.81801739
11	2	10	2005	46.753889	-72.336667	NA	Eramosa	early	NA	NA	NA	NA	NA	NA	NA	NA	NA	NA	NA	NA	NA	19.57956	3.87816	7.0356	8.6658
11	2	11	2005	46.753889	-72.336667	NA	Eramosa	early	NA	NA	NA	NA	NA	NA	NA	NA	NA	NA	NA	NA	NA	20.0772	3.317102609	6.110452174	10.64964522
11	3	1	2005	46.753889	-72.336667	NA	Eramosa	early	NA	NA	NA	NA	NA	NA	NA	NA	NA	NA	NA	NA	NA	20.135115	8.8899525	6.081075	5.1640875
11	3	2	2005	46.753889	-72.336667	NA	Eramosa	early	NA	NA	NA	NA	NA	NA	NA	NA	NA	NA	NA	NA	NA	24.37426588	3.833745882	6.114007059	14.42651294
11	3	3	2005	46.753889	-72.336667	NA	Eramosa	early	NA	NA	NA	NA	NA	NA	NA	NA	NA	NA	NA	NA	NA	27.119664	3.933072	8.741304	14.445288
11	3	4	2005	46.753889	-72.336667	NA	Eramosa	early	NA	NA	NA	NA	NA	NA	NA	NA	NA	NA	NA	NA	NA	21.1293225	2.5579125	8.629335	9.942075
11	3	5	2005	46.753889	-72.336667	NA	Eramosa	early	NA	NA	NA	NA	NA	NA	NA	NA	NA	NA	NA	NA	NA	19.23881143	3.830112	7.148365714	8.260333714
11	3	6	2005	46.753889	-72.336667	NA	Eramosa	early	NA	NA	NA	NA	NA	NA	NA	NA	NA	NA	NA	NA	NA	27.81912774	6.087925161	10.68126968	11.0499329
11	3	7	2005	46.753889	-72.336667	NA	Eramosa	early	NA	NA	NA	NA	NA	NA	NA	NA	NA	NA	NA	NA	NA	25.80251143	3.838937143	6.475448571	15.48812571
11	3	8	2005	46.753889	-72.336667	NA	Eramosa	early	NA	NA	NA	NA	NA	NA	NA	NA	NA	NA	NA	NA	NA	23.1979531	4.473434483	11.11968	7.604838621
11	3	9	2005	46.753889	-72.336667	NA	Eramosa	early	NA	NA	NA	NA	NA	NA	NA	NA	NA	NA	NA	NA	NA	21.652488	2.362932	6.162156	13.1274
11	3	10	2005	46.753889	-72.336667	NA	Eramosa	early	NA	NA	NA	NA	NA	NA	NA	NA	NA	NA	NA	NA	NA	12.20076	2.0173725	3.93822	6.2451675
11	3	11	2005	46.753889	-72.336667	NA	Eramosa	early	NA	NA	NA	NA	NA	NA	NA	NA	NA	NA	NA	NA	NA	26.64792	3.94524	4.1418	18.56088
12	1	1	2005	46.761111	-71.678056	10% fleur	FL 1207	mid-season late	45.3	0.5219	5.156	0.32	3.76	0.9	0.4	NA	7e-4	0.01	0.003	0.025	0.0109	23.70152571	4.628108571	19.07341714	0
12	1	2	2005	46.761111	-71.678056	10% fleur	FL 1207	mid-season late	44.98	0.5193	6.055	0.32	3.42	0.92	0.53	NA	5e-4	0.007	0.005	0.015	0.0039	27.38297571	5.15403	22.22894571	0
12	1	3	2005	46.761111	-71.678056	10% fleur	FL 1207	mid-season late	44.12	0.5239	6.268	0.38	3.91	0.82	0.45	NA	7e-4	0.007	0.005	0.027	0.0056	29.95999071	2.962690714	26.36619429	0.631105714
12	1	4	2005	46.761111	-71.678056	10% fleur	FL 1207	mid-season late	44.99	0.5627	6.324	0.39	3.62	0.95	0.53	NA	5e-4	0.009	0.006	0.021	0.0072	28.31210357	2.927629286	24.75336857	0.631105714
12	2	1	2005	46.761111	-71.678056	NA	FL 1207	mid-season late	NA	NA	NA	NA	NA	NA	NA	NA	NA	NA	NA	NA	NA	29.36394643	3.909349286	25.45459714	0
12	2	2	2005	46.761111	-71.678056	NA	FL 1207	mid-season late	NA	NA	NA	NA	NA	NA	NA	NA	NA	NA	NA	NA	NA	35.53475786	2.69973	32.23898357	0.596044286
12	2	3	2005	46.761111	-71.678056	NA	FL 1207	mid-season late	NA	NA	NA	NA	NA	NA	NA	NA	NA	NA	NA	NA	NA	37.13005286	2.314054286	34.16736214	0.648636429
12	2	4	2005	46.761111	-71.678056	NA	FL 1207	mid-season late	NA	NA	NA	NA	NA	NA	NA	NA	NA	NA	NA	NA	NA	32.23898357	1.419987857	27.55828286	3.260712857
12	3	1	2005	46.761111	-71.678056	NA	FL 1207	mid-season late	NA	NA	NA	NA	NA	NA	NA	NA	NA	NA	NA	NA	NA	26.50644	4.943661429	21.56277857	0
12	3	2	2005	46.761111	-71.678056	NA	FL 1207	mid-season late	NA	NA	NA	NA	NA	NA	NA	NA	NA	NA	NA	NA	NA	27.610875	3.243182143	24.36769286	0
12	3	3	2005	46.761111	-71.678056	NA	FL 1207	mid-season late	NA	NA	NA	NA	NA	NA	NA	NA	NA	NA	NA	NA	NA	26.68174714	2.401707857	24.28003929	0
12	3	4	2005	46.761111	-71.678056	NA	FL 1207	mid-season late	NA	NA	NA	NA	NA	NA	NA	NA	NA	NA	NA	NA	NA	26.01558	3.137997857	22.14129214	0.73629
13	1	1	2005	46.766944	-71.657778	10% fleur	FL 1207	mid-season late	44.83	0.5189	4.618	0.16	2.04	0.37	0.17	NA	4e-4	0.002	0.005	0.022	0.0062	23.59634143	2.892567857	20.70377357	0
13	1	2	2005	46.766944	-71.657778	10% fleur	FL 1207	mid-season late	45.7	0.5582	5.438	0.32	3.12	0.59	0.32	NA	7e-4	0.004	0.007	0.012	0.0034	28.24198071	2.927629286	25.31435143	0
13	1	3	2005	46.766944	-71.657778	10% fleur	FL 1207	mid-season late	45.44	0.5327	6.134	0.41	3.54	0.81	0.47	NA	0.001	0.004	0.006	0.019	0.005	28.55753357	3.628857857	24.92867571	0
13	1	4	2005	46.766944	-71.657778	10% fleur	FL 1207	mid-season late	45.68	0.5405	6.285	0.45	3.51	0.85	0.47	NA	0.0012	0.005	0.007	0.022	0.0071	32.72984357	1.788132857	30.94171071	0
13	2	1	2005	46.766944	-71.657778	NA	FL 1207	mid-season late	NA	NA	NA	NA	NA	NA	NA	NA	NA	NA	NA	NA	NA	24.80596071	2.927629286	21.87833143	0
13	2	2	2005	46.766944	-71.657778	NA	FL 1207	mid-season late	NA	NA	NA	NA	NA	NA	NA	NA	NA	NA	NA	NA	NA	30.59109643	2.94516	27.64593643	0
13	2	3	2005	46.766944	-71.657778	NA	FL 1207	mid-season late	NA	NA	NA	NA	NA	NA	NA	NA	NA	NA	NA	NA	NA	33.92193214	0.876535714	33.04539643	0
13	2	4	2005	46.766944	-71.657778	NA	FL 1207	mid-season late	NA	NA	NA	NA	NA	NA	NA	NA	NA	NA	NA	NA	NA	32.62465929	4.049595	26.75187	1.823194286
13	3	1	2005	46.766944	-71.657778	NA	FL 1207	mid-season late	NA	NA	NA	NA	NA	NA	NA	NA	NA	NA	NA	NA	NA	21.33487929	3.786634286	17.548245	0
13	3	2	2005	46.766944	-71.657778	NA	FL 1207	mid-season late	NA	NA	NA	NA	NA	NA	NA	NA	NA	NA	NA	NA	NA	24.59559214	4.750823571	19.84476857	0
13	3	3	2005	46.766944	-71.657778	NA	FL 1207	mid-season late	NA	NA	NA	NA	NA	NA	NA	NA	NA	NA	NA	NA	NA	28.50494143	3.909349286	24.59559214	0
13	3	4	2005	46.766944	-71.657778	NA	FL 1207	mid-season late	NA	NA	NA	NA	NA	NA	NA	NA	NA	NA	NA	NA	NA	32.44935214	2.20887	29.53925357	0.701228571
14	1	1	2005	46.765278	-71.686111	10% fleur	FL 1207	mid-season late	46.23	0.647	6.182	0.4	3.35	0.88	0.55	NA	8e-4	0.017	0.006	0.014	0.0052	19.00329429	2.489361429	16.51393286	0
14	1	2	2005	46.765278	-71.686111	10% fleur	FL 1207	mid-season late	45.83	0.5623	5.309	0.37	3.42	0.9	0.47	NA	9e-4	0.017	0.003	0.015	0.0048	22.91264357	4.680700714	18.23194286	0
14	1	3	2005	46.765278	-71.686111	10% fleur	FL 1207	mid-season late	45.17	0.5456	6.22	0.34	3.15	1.04	0.57	NA	7e-4	0.016	0.01	0.014	0.0033	30.60862714	2.629607143	27.97902	0
14	1	4	2005	46.765278	-71.686111	10% fleur	FL 1207	mid-season late	45.51	0.5375	6.203	0.38	3.29	0.87	0.51	NA	8e-4	0.012	0.007	0.015	0.0051	25.20916714	2.629607143	20.54599714	2.033562857
14	2	1	2005	46.765278	-71.686111	NA	FL 1207	mid-season late	NA	NA	NA	NA	NA	NA	NA	NA	NA	NA	NA	NA	NA	13.74408	3.92688	9.8172	0
14	2	2	2005	46.765278	-71.686111	NA	FL 1207	mid-season late	NA	NA	NA	NA	NA	NA	NA	NA	NA	NA	NA	NA	NA	18.23194286	4.768354286	13.46358857	0
14	2	3	2005	46.765278	-71.686111	NA	FL 1207	mid-season late	NA	NA	NA	NA	NA	NA	NA	NA	NA	NA	NA	NA	NA	19.19613214	3.471081429	15.72505071	0
14	2	4	2005	46.765278	-71.686111	NA	FL 1207	mid-season late	NA	NA	NA	NA	NA	NA	NA	NA	NA	NA	NA	NA	NA	24.82349143	2.822445	21.00179571	0.999250714
14	3	1	2005	46.765278	-71.686111	NA	FL 1207	mid-season late	NA	NA	NA	NA	NA	NA	NA	NA	NA	NA	NA	NA	NA	13.46358857	6.258465	7.205123571	0
14	3	2	2005	46.765278	-71.686111	NA	FL 1207	mid-season late	NA	NA	NA	NA	NA	NA	NA	NA	NA	NA	NA	NA	NA	20.59858929	2.033562857	18.56502643	0
14	3	3	2005	46.765278	-71.686111	NA	FL 1207	mid-season late	NA	NA	NA	NA	NA	NA	NA	NA	NA	NA	NA	NA	NA	20.86155	5.802666429	15.05888357	0
14	3	4	2005	46.765278	-71.686111	NA	FL 1207	mid-season late	NA	NA	NA	NA	NA	NA	NA	NA	NA	NA	NA	NA	NA	26.01558	1.910847857	22.26400714	1.840725
15	1	1	2005	48.797222	-72.2425	10% fleur	Bijou Rouge	early	43.94	0.5617	4.517	0.24	3.31	0.89	0.29	NA	2e-4	0.001	0.008	0.015	0.0192	13.07165436	10.55282416	2.518830201	0
15	1	2	2005	48.797222	-72.2425	10% fleur	Bijou Rouge	early	44.23	0.4668	5.27	0.32	3.54	0.77	0.33	NA	2e-4	0.001	0.009	0.01	0.0099	26.74018792	17.76312483	8.977063087	0
15	1	3	2005	48.797222	-72.2425	10% fleur	Bijou Rouge	early	43.74	0.4526	5.988	0.4	3.88	0.83	0.38	NA	2e-4	0.002	0.011	0.021	0.0131	37.14976107	18.28837852	18.86138255	0
15	1	4	2005	48.797222	-72.2425	10% fleur	Bijou Rouge	early	42.15	0.5019	6.044	0.4	3.8	0.76	0.37	NA	2e-4	0.002	0.015	0.009	0.0099	36.6125698	18.44356711	18.16900268	0
15	1	5	2005	48.797222	-72.2425	10% fleur	Bijou Rouge	early	43.47	0.4721	6.198	0.34	3.86	0.79	0.35	NA	3e-4	0.001	0.014	0.015	0.0164	36.55288188	15.30398255	21.24889933	0
15	1	6	2005	48.797222	-72.2425	10% fleur	Bijou Rouge	early	43.2	0.48	6.44	0.4	3.63	0.93	0.4	NA	2e-4	0.001	0.012	0.018	0.0153	37.40522537	13.42261933	23.34991409	0.632691946
15	2	1	2005	48.797222	-72.2425	NA	Bijou Rouge	early	NA	NA	NA	NA	NA	NA	NA	NA	NA	NA	NA	NA	NA	13.84759732	13.46559463	0.382002685	0
15	2	2	2005	48.797222	-72.2425	NA	Bijou Rouge	early	NA	NA	NA	NA	NA	NA	NA	NA	NA	NA	NA	NA	NA	26.20299664	19.04044631	7.162550336	0
15	2	3	2005	48.797222	-72.2425	NA	Bijou Rouge	early	NA	NA	NA	NA	NA	NA	NA	NA	NA	NA	NA	NA	NA	32.74479262	20.10289128	12.64190134	0
15	2	4	2005	48.797222	-72.2425	NA	Bijou Rouge	early	NA	NA	NA	NA	NA	NA	NA	NA	NA	NA	NA	NA	NA	41.2085396	7.007361745	34.20117785	0
15	2	5	2005	48.797222	-72.2425	NA	Bijou Rouge	early	NA	NA	NA	NA	NA	NA	NA	NA	NA	NA	NA	NA	NA	32.50604094	14.19378725	18.31225369	0
15	2	6	2005	48.797222	-72.2425	NA	Bijou Rouge	early	NA	NA	NA	NA	NA	NA	NA	NA	NA	NA	NA	NA	NA	33.4968604	11.90177114	21.59508926	0
15	3	1	2005	48.797222	-72.2425	NA	Bijou Rouge	early	NA	NA	NA	NA	NA	NA	NA	NA	NA	NA	NA	NA	NA	13.29846846	12.66577651	0.632691946	0
15	3	2	2005	48.797222	-72.2425	NA	Bijou Rouge	early	NA	NA	NA	NA	NA	NA	NA	NA	NA	NA	NA	NA	NA	26.28655973	20.48489396	5.801665772	0
15	3	3	2005	48.797222	-72.2425	NA	Bijou Rouge	early	NA	NA	NA	NA	NA	NA	NA	NA	NA	NA	NA	NA	NA	36.9110094	20.3774557	15.43529597	1.098257718
15	3	4	2005	48.797222	-72.2425	NA	Bijou Rouge	early	NA	NA	NA	NA	NA	NA	NA	NA	NA	NA	NA	NA	NA	43.46474295	15.5666094	27.89813356	0
15	3	5	2005	48.797222	-72.2425	NA	Bijou Rouge	early	NA	NA	NA	NA	NA	NA	NA	NA	NA	NA	NA	NA	NA	40.4684094	12.77321477	27.69519463	0
15	3	6	2005	48.797222	-72.2425	NA	Bijou Rouge	early	NA	NA	NA	NA	NA	NA	NA	NA	NA	NA	NA	NA	NA	35.16812215	17.0468698	18.12125235	0
16	1	1	2005	48.797222	-72.2425	10% fleur	Peribonka	early mid-season	43.25	0.4794	5.206	0.23	3.82	1.24	0.28	NA	2e-4	0.001	0.015	0.013	0.0173	22.53815839	2.339766443	20.19839195	0
16	1	2	2005	48.797222	-72.2425	10% fleur	Peribonka	early mid-season	43.8	0.4858	5.907	0.34	3.88	0.91	0.3	NA	2e-4	0.001	0.013	0.011	0.0105	36.52900671	2.435267114	24.84211208	9.251627517
16	1	3	2005	48.797222	-72.2425	10% fleur	Peribonka	early mid-season	43.9	0.527	6.444	0.35	4.02	0.81	0.34	NA	2e-4	0.001	0.017	0.013	0.0124	41.69798054	2.996333557	24.42429664	14.27735034
16	1	4	2005	48.797222	-72.2425	10% fleur	Peribonka	early mid-season	43.67	0.5084	6.721	0.44	4.29	0.83	0.36	NA	3e-4	0.002	0.015	0.023	0.0161	45.10019195	3.235085235	24.69886107	17.16624564
16	1	5	2005	48.797222	-72.2425	10% fleur	Peribonka	early mid-season	43.34	0.5036	6.798	0.38	4.13	0.84	0.33	NA	2e-4	0.001	0.015	0.017	0.017	36.83938389	3.079896644	20.62814497	13.13134228
16	1	6	2005	48.797222	-72.2425	10% fleur	Peribonka	early mid-season	43.98	0.5175	6.715	0.38	3.88	0.86	0.35	NA	2e-4	0.001	0.016	0.015	0.0153	37.84214094	4.034903356	19.45826174	14.34897584
16	2	1	2005	48.797222	-72.2425	NA	Peribonka	early mid-season	NA	NA	NA	NA	NA	NA	NA	NA	NA	NA	NA	NA	NA	21.82190336	1.945826174	16.78424295	3.091834228
16	2	2	2005	48.797222	-72.2425	NA	Peribonka	early mid-season	NA	NA	NA	NA	NA	NA	NA	NA	NA	NA	NA	NA	NA	38.6897094	3.449961745	20.92658456	14.31316309
16	2	3	2005	48.797222	-72.2425	NA	Peribonka	early mid-season	NA	NA	NA	NA	NA	NA	NA	NA	NA	NA	NA	NA	NA	50.87798255	2.936645638	28.31594899	19.62538792
16	2	4	2005	48.797222	-72.2425	NA	Peribonka	early mid-season	NA	NA	NA	NA	NA	NA	NA	NA	NA	NA	NA	NA	NA	46.84307919	3.270897987	26.90731409	16.66486711
16	2	5	2005	48.797222	-72.2425	NA	Peribonka	early mid-season	NA	NA	NA	NA	NA	NA	NA	NA	NA	NA	NA	NA	NA	47.70258523	1.814512752	27.37287987	18.51519262
16	2	6	2005	48.797222	-72.2425	NA	Peribonka	early mid-season	NA	NA	NA	NA	NA	NA	NA	NA	NA	NA	NA	NA	NA	40.20578255	2.077139597	18.86138255	19.2672604
16	3	1	2005	48.797222	-72.2425	NA	Peribonka	early mid-season	NA	NA	NA	NA	NA	NA	NA	NA	NA	NA	NA	NA	NA	30.15433691	6.971548993	23.18278792	0
16	3	2	2005	48.797222	-72.2425	NA	Peribonka	early mid-season	NA	NA	NA	NA	NA	NA	NA	NA	NA	NA	NA	NA	NA	49.27834631	4.011028188	32.73285503	12.53446309
16	3	3	2005	48.797222	-72.2425	NA	Peribonka	early mid-season	NA	NA	NA	NA	NA	NA	NA	NA	NA	NA	NA	NA	NA	51.08092148	3.652900671	33.06710738	14.36091342
16	3	4	2005	48.797222	-72.2425	NA	Peribonka	early mid-season	NA	NA	NA	NA	NA	NA	NA	NA	NA	NA	NA	NA	NA	51.33161074	5.013785235	44.86144027	1.456385235
16	3	5	2005	48.797222	-72.2425	NA	Peribonka	early mid-season	NA	NA	NA	NA	NA	NA	NA	NA	NA	NA	NA	NA	NA	53.2893745	2.984395973	34.38024161	15.92473691
16	3	6	2005	48.797222	-72.2425	NA	Peribonka	early mid-season	NA	NA	NA	NA	NA	NA	NA	NA	NA	NA	NA	NA	NA	44.01387181	4.69147047	29.04414161	10.27825973
17	1	1	2005	48.797222	-72.2425	10% fleur	Pike	mid-season	44.37	0.4783	4.77	0.24	3.38	1.05	0.29	NA	3e-4	0.001	0.019	0.015	0.0171	21.57121409	2.662081208	18.26450336	0.64462953
17	1	2	2005	48.797222	-72.2425	10% fleur	Pike	mid-season	44.03	0.4603	5.582	0.3	3.65	1.11	0.34	NA	2e-4	0.001	0.021	0.009	0.0091	29.06801678	1.205695973	18.01381409	9.848506711
17	1	3	2005	48.797222	-72.2425	10% fleur	Pike	mid-season	43.74	0.4802	5.934	0.34	3.63	0.79	0.3	NA	2e-4	0.001	0.017	0.01	0.0088	39.1314	2.220390604	16.55742886	20.35358054
17	1	4	2005	48.797222	-72.2425	10% fleur	Pike	mid-season	43.89	0.4641	6.131	0.36	3.53	0.86	0.33	NA	4e-4	0.001	0.019	0.05	0.008	39.4298396	1.456385235	20.87883423	17.09462013
17	1	5	2005	48.797222	-72.2425	10% fleur	Pike	mid-season	44.65	0.6269	6.36	0.32	3.3	0.85	0.3	NA	4e-4	0.001	0.017	0.019	0.0088	39.51340268	1.146008054	17.83475034	20.5326443
17	1	6	2005	48.797222	-72.2425	10% fleur	Pike	mid-season	44.82	0.6186	6.349	0.31	3.43	0.86	0.3	NA	4e-4	0.002	0.016	0.021	0.0115	38.0212047	1.229571141	16.16348859	20.62814497
17	1	7	2005	48.797222	-72.2425	10% fleur	Pike	mid-season	44.52	0.5239	5.435	0.22	3.79	0.89	0.28	NA	5e-4	0.001	0.012	0.025	0.0203	16.66486711	1.420572483	13.02390403	2.220390604
17	1	8	2005	48.797222	-72.2425	10% fleur	Pike	mid-season	44.53	0.5662	6.486	0.33	3.39	0.78	0.3	NA	5e-4	0.001	0.013	0.019	0.0102	42.41423557	1.265383893	19.47019933	21.67865235
17	1	9	2005	48.797222	-72.2425	10% fleur	Pike	mid-season	45.23	0.5646	6.335	0.28	3.38	0.76	0.27	NA	5e-4	0.001	0.016	0.02	0.0133	29.30676846	1.50413557	14.07441141	13.72822148
17	2	1	2005	48.797222	-72.2425	NA	Pike	mid-season	NA	NA	NA	NA	NA	NA	NA	NA	NA	NA	NA	NA	NA	21.17727383	3.032146309	16.22317651	1.921951007
17	2	2	2005	48.797222	-72.2425	NA	Pike	mid-season	NA	NA	NA	NA	NA	NA	NA	NA	NA	NA	NA	NA	NA	32.30310201	1.528010738	13.58497047	17.19012081
17	2	3	2005	48.797222	-72.2425	NA	Pike	mid-season	NA	NA	NA	NA	NA	NA	NA	NA	NA	NA	NA	NA	NA	33.84305034	1.110195302	9.10837651	23.62447852
17	2	4	2005	48.797222	-72.2425	NA	Pike	mid-season	NA	NA	NA	NA	NA	NA	NA	NA	NA	NA	NA	NA	NA	37.07813557	1.50413557	14.76679128	20.80720872
17	2	5	2005	48.797222	-72.2425	NA	Pike	mid-season	NA	NA	NA	NA	NA	NA	NA	NA	NA	NA	NA	NA	NA	38.84489799	1.432510067	10.95870201	26.45368591
17	2	6	2005	48.797222	-72.2425	NA	Pike	mid-season	NA	NA	NA	NA	NA	NA	NA	NA	NA	NA	NA	NA	NA	31.41972081	0.823693289	18.38387919	12.21214832
17	2	7	2005	48.797222	-72.2425	NA	Pike	mid-season	NA	NA	NA	NA	NA	NA	NA	NA	NA	NA	NA	NA	NA	21.54733893	2.733706711	11.92564631	6.887985906
17	2	8	2005	48.797222	-72.2425	NA	Pike	mid-season	NA	NA	NA	NA	NA	NA	NA	NA	NA	NA	NA	NA	NA	36.15894161	1.229571141	19.8641396	15.06523087
17	2	9	2005	48.797222	-72.2425	NA	Pike	mid-season	NA	NA	NA	NA	NA	NA	NA	NA	NA	NA	NA	NA	NA	34.63093087	2.769519463	17.69149933	14.16991208
17	3	1	2005	48.797222	-72.2425	NA	Pike	mid-season	NA	NA	NA	NA	NA	NA	NA	NA	NA	NA	NA	NA	NA	20.32970537	1.933888591	12.59415101	5.801665772
17	3	2	2005	48.797222	-72.2425	NA	Pike	mid-season	NA	NA	NA	NA	NA	NA	NA	NA	NA	NA	NA	NA	NA	34.33249128	2.578518121	19.92382752	11.83014564
17	3	3	2005	48.797222	-72.2425	NA	Pike	mid-season	NA	NA	NA	NA	NA	NA	NA	NA	NA	NA	NA	NA	NA	38.4628953	2.960520805	22.00096711	13.50140738
17	3	4	2005	48.797222	-72.2425	NA	Pike	mid-season	NA	NA	NA	NA	NA	NA	NA	NA	NA	NA	NA	NA	NA	40.25353289	1.396697315	20.12676644	18.73006913
17	3	5	2005	48.797222	-72.2425	NA	Pike	mid-season	NA	NA	NA	NA	NA	NA	NA	NA	NA	NA	NA	NA	NA	42.59329933	1.384759732	11.49589329	29.71264631
17	3	6	2005	48.797222	-72.2425	NA	Pike	mid-season	NA	NA	NA	NA	NA	NA	NA	NA	NA	NA	NA	NA	NA	39.75215436	3.999090604	16.18736376	19.5657
17	3	7	2005	48.797222	-72.2425	NA	Pike	mid-season	NA	NA	NA	NA	NA	NA	NA	NA	NA	NA	NA	NA	NA	20.71170805	2.041326846	15.12491879	3.545462416
17	3	8	2005	48.797222	-72.2425	NA	Pike	mid-season	NA	NA	NA	NA	NA	NA	NA	NA	NA	NA	NA	NA	NA	33.25810872	3.521587248	14.26541275	15.47110872
17	3	9	2005	48.797222	-72.2425	NA	Pike	mid-season	NA	NA	NA	NA	NA	NA	NA	NA	NA	NA	NA	NA	NA	30.81090403	1.34894698	17.61987383	11.84208322
18	1	1	2005	48.797222	-72.2425	10% fleur	Prospect	mid-season	44.19	0.452	4.007	0.23	3.21	0.9	0.28	NA	2e-4	0	0.014	0.013	0.0146	18.36000403	2.685956376	11.87789597	3.796151678
18	1	2	2005	48.797222	-72.2425	10% fleur	Prospect	mid-season	43.7	0.4827	4.476	0.29	3.61	0.88	0.36	NA	3e-4	0.001	0.021	0.007	0.01	30.6079651	3.951340268	21.97709195	4.679532886
18	1	3	2005	48.797222	-72.2425	10% fleur	Prospect	mid-season	44.36	0.556	5.715	0.4	3.46	0.8	0.37	NA	4e-4	0.001	0.024	0.007	0.0081	37.4243255	6.983486577	21.09371074	9.347128188
18	1	4	2005	48.797222	-72.2425	10% fleur	Prospect	mid-season	43.84	0.4864	6.109	0.42	3.45	0.89	0.42	NA	3e-4	0.001	0.016	0.005	0.0053	42.21129664	3.330585906	22.4545953	16.42611544
18	1	5	2005	48.797222	-72.2425	10% fleur	Prospect	mid-season	44.09	0.5038	6.259	0.42	3.3	0.75	0.39	NA	3e-4	0.002	0.014	0.008	0.008	39.96703087	3.06795906	27.16994094	9.729130872
18	1	6	2005	48.797222	-72.2425	10% fleur	Prospect	mid-season	43.63	0.5062	6.403	0.39	3.44	0.9	0.42	NA	3e-4	0.002	0.012	0.008	0.0078	39.76409195	7.986243624	31.77784832	0
18	2	1	2005	48.797222	-72.2425	NA	Prospect	mid-season	NA	NA	NA	NA	NA	NA	NA	NA	NA	NA	NA	NA	NA	20.3058302	4.882471812	13.62078322	1.802575168
18	2	2	2005	48.797222	-72.2425	NA	Prospect	mid-season	NA	NA	NA	NA	NA	NA	NA	NA	NA	NA	NA	NA	NA	28.70988926	4.989910067	20.68783289	3.032146309
18	2	3	2005	48.797222	-72.2425	NA	Prospect	mid-season	NA	NA	NA	NA	NA	NA	NA	NA	NA	NA	NA	NA	NA	40.18190738	7.138675168	26.76406309	6.279169128
18	2	4	2005	48.797222	-72.2425	NA	Prospect	mid-season	NA	NA	NA	NA	NA	NA	NA	NA	NA	NA	NA	NA	NA	41.47116644	3.820026846	28.65020134	9.000938255
18	2	5	2005	48.797222	-72.2425	NA	Prospect	mid-season	NA	NA	NA	NA	NA	NA	NA	NA	NA	NA	NA	NA	NA	41.19660201	3.605150336	25.30767785	12.28377383
18	2	6	2005	48.797222	-72.2425	NA	Prospect	mid-season	NA	NA	NA	NA	NA	NA	NA	NA	NA	NA	NA	NA	NA	43.98999664	3.306710738	27.54000604	13.14327987
18	3	1	2005	48.797222	-72.2425	NA	Prospect	mid-season	NA	NA	NA	NA	NA	NA	NA	NA	NA	NA	NA	NA	NA	19.97157785	2.26814094	14.69516577	3.008271141
18	3	2	2005	48.797222	-72.2425	NA	Prospect	mid-season	NA	NA	NA	NA	NA	NA	NA	NA	NA	NA	NA	NA	NA	29.82008456	5.419663087	22.81272282	1.587698658
18	3	3	2005	48.797222	-72.2425	NA	Prospect	mid-season	NA	NA	NA	NA	NA	NA	NA	NA	NA	NA	NA	NA	NA	40.56391007	3.569337584	28.12494765	8.869624832
18	3	4	2005	48.797222	-72.2425	NA	Prospect	mid-season	NA	NA	NA	NA	NA	NA	NA	NA	NA	NA	NA	NA	NA	39.68052886	7.771367114	24.74661141	7.162550336
18	3	5	2005	48.797222	-72.2425	NA	Prospect	mid-season	NA	NA	NA	NA	NA	NA	NA	NA	NA	NA	NA	NA	NA	44.82562752	5.634539597	31.01384295	8.177244966
18	3	6	2005	48.797222	-72.2425	NA	Prospect	mid-season	NA	NA	NA	NA	NA	NA	NA	NA	NA	NA	NA	NA	NA	39.75215436	5.76585302	30.17821208	3.808089262
19	1	1	2005	48.797222	-72.2425	10% fleur	Superior	early mid-season	42.66	0.5302	4.617	0.22	3.96	1.12	0.21	NA	3e-4	0.002	0.015	0.015	0.0116	16.23511409	2.160702685	12.77321477	1.301196644
19	1	2	2005	48.797222	-72.2425	10% fleur	Superior	early mid-season	43.12	0.6167	5.115	0.36	4.77	1.1	0.36	NA	4e-4	0.002	0.019	0.015	0.0088	36.93488456	1.635448993	20.32970537	14.9697302
19	1	3	2005	48.797222	-72.2425	10% fleur	Superior	early mid-season	43.97	0.5693	6.141	0.37	4.24	0.8	0.37	NA	4e-4	0.001	0.015	0.015	0.0085	32.54185369	0.966944295	18.62263087	12.95227852
19	1	4	2005	48.797222	-72.2425	10% fleur	Superior	early mid-season	44.2	0.5683	6.472	0.39	4.5	0.78	0.4	NA	4e-4	0.001	0.017	0.017	0.0094	39.69246644	1.217633557	14.80260403	23.67222886
19	1	5	2005	48.797222	-72.2425	10% fleur	Superior	early mid-season	43.35	0.4853	6.399	0.48	5.38	1.07	0.48	NA	8e-4	0.007	0.012	0.029	0.011	37.16169866	0.477503356	12.92840336	23.75579195
19	1	6	2005	48.797222	-72.2425	10% fleur	Superior	early mid-season	44.11	0.5153	6.263	0.41	4.27	0.84	0.42	NA	7e-4	0.004	0.01	0.016	0.0066	35.26362282	0.871443624	17.26174631	17.13043289
19	1	7	2005	48.797222	-72.2425	10% fleur	Superior	early mid-season	43.29	0.4483	5.309	0.21	4.9	0.71	0.22	NA	5e-4	0.001	0.019	0.04	0.0427	9.872381879	3.748401342	5.431600671	0.692379866
19	1	8	2005	48.797222	-72.2425	10% fleur	Superior	early mid-season	42.43	0.6038	6.706	0.34	3.91	0.7	0.36	NA	5e-4	0.001	0.013	0.017	0.0082	37.4243255	1.110195302	14.88616711	21.42796309
19	1	9	2005	48.797222	-72.2425	10% fleur	Superior	early mid-season	43.83	0.5367	6.317	0.27	4.07	0.78	0.34	NA	5e-4	0.001	0.014	0.019	0.0101	26.19105906	2.244265772	13.37009396	10.57669933
19	2	1	2005	48.797222	-72.2425	NA	Superior	early mid-season	NA	NA	NA	NA	NA	NA	NA	NA	NA	NA	NA	NA	NA	21.33246242	1.050507383	18.18094027	2.101014765
19	2	2	2005	48.797222	-72.2425	NA	Superior	early mid-season	NA	NA	NA	NA	NA	NA	NA	NA	NA	NA	NA	NA	NA	34.28474094	1.50413557	26.85956376	5.921041611
19	2	3	2005	48.797222	-72.2425	NA	Superior	early mid-season	NA	NA	NA	NA	NA	NA	NA	NA	NA	NA	NA	NA	NA	41.93673221	1.444447651	19.37469866	21.11758591
19	2	4	2005	48.797222	-72.2425	NA	Superior	early mid-season	NA	NA	NA	NA	NA	NA	NA	NA	NA	NA	NA	NA	NA	43.66768188	1.002757047	13.01196644	29.65295839
19	2	5	2005	48.797222	-72.2425	NA	Superior	early mid-season	NA	NA	NA	NA	NA	NA	NA	NA	NA	NA	NA	NA	NA	42.0202953	1.181820805	13.03584161	27.80263289
19	2	6	2005	48.797222	-72.2425	NA	Superior	early mid-season	NA	NA	NA	NA	NA	NA	NA	NA	NA	NA	NA	NA	NA	48.62177919	0.191001342	15.59048456	32.84029329
19	2	7	2005	48.797222	-72.2425	NA	Superior	early mid-season	NA	NA	NA	NA	NA	NA	NA	NA	NA	NA	NA	NA	NA	16.62905436	2.793394631	9.585879866	4.249779866
19	2	8	2005	48.797222	-72.2425	NA	Superior	early mid-season	NA	NA	NA	NA	NA	NA	NA	NA	NA	NA	NA	NA	NA	36.09925369	1.408634899	9.502316779	25.18830201
19	2	9	2005	48.797222	-72.2425	NA	Superior	early mid-season	NA	NA	NA	NA	NA	NA	NA	NA	NA	NA	NA	NA	NA	29.95139799	0.740130201	15.66211007	13.54915772
19	3	1	2005	48.797222	-72.2425	NA	Superior	early mid-season	NA	NA	NA	NA	NA	NA	NA	NA	NA	NA	NA	NA	NA	36.92294698	2.996333557	20.83108389	13.09552953
19	3	2	2005	48.797222	-72.2425	NA	Superior	early mid-season	NA	NA	NA	NA	NA	NA	NA	NA	NA	NA	NA	NA	NA	44.87337785	0.835630872	16.89168121	27.14606577
19	3	3	2005	48.797222	-72.2425	NA	Superior	early mid-season	NA	NA	NA	NA	NA	NA	NA	NA	NA	NA	NA	NA	NA	38.3196443	1.050507383	12.8925906	24.37654631
19	3	4	2005	48.797222	-72.2425	NA	Superior	early mid-season	NA	NA	NA	NA	NA	NA	NA	NA	NA	NA	NA	NA	NA	42.46198591	2.005514094	18.39581678	22.06065503
19	3	5	2005	48.797222	-72.2425	NA	Superior	early mid-season	NA	NA	NA	NA	NA	NA	NA	NA	NA	NA	NA	NA	NA	44.08549732	0.417815436	11.50783087	32.15985101
19	3	6	2005	48.797222	-72.2425	NA	Superior	early mid-season	NA	NA	NA	NA	NA	NA	NA	NA	NA	NA	NA	NA	NA	8.224995302	2.733706711	5.491288591	0
19	3	7	2005	48.797222	-72.2425	NA	Superior	early mid-season	NA	NA	NA	NA	NA	NA	NA	NA	NA	NA	NA	NA	NA	7.914618121	3.617087919	4.297530201	0
19	3	8	2005	48.797222	-72.2425	NA	Superior	early mid-season	NA	NA	NA	NA	NA	NA	NA	NA	NA	NA	NA	NA	NA	46.71176577	0.823693289	14.74291611	31.14515638
19	3	9	2005	48.797222	-72.2425	NA	Superior	early mid-season	NA	NA	NA	NA	NA	NA	NA	NA	NA	NA	NA	NA	NA	38.82102282	1.384759732	18.31225369	19.1240094
20	1	1	2005	48.797222	-72.2425	10% fleur	Yukon Gold	mid-season	43.21	0.5635	4.619	0.21	3.88	1.27	0.35	NA	5e-4	0.001	0.02	0.012	0.0063	23.11116242	4.619844966	17.13043289	1.360884564
20	1	2	2005	48.797222	-72.2425	10% fleur	Yukon Gold	mid-season	43.33	0.49370000000000003	4.768	0.25	3.93	1.3	0.38	NA	4e-4	0.001	0.025	0.014	0.007	30.6079651	4.26171745	17.97800134	8.368246309
20	1	3	2005	48.797222	-72.2425	10% fleur	Yukon Gold	mid-season	43.95	0.4896	5.626	0.27	3.76	1.13	0.43	NA	4e-4	0.001	0.03	0.012	0.0049	41.54279195	1.062444966	21.15339866	19.32694832
20	1	4	2005	48.797222	-72.2425	10% fleur	Yukon Gold	mid-season	43.8	0.4444	5.952	0.3	4.02	1.24	0.44	NA	5e-4	0.001	0.025	0.014	0.0066	46.6162651	1.933888591	18.10931477	26.57306174
20	1	5	2005	48.797222	-72.2425	10% fleur	Yukon Gold	mid-season	42.49	0.4409	6.17	0.3	4.02	1.13	0.44	NA	4e-4	0.001	0.032	0.013	0.0045	35.44268658	1.396697315	21.24889933	12.79708993
20	1	6	2005	48.797222	-72.2425	10% fleur	Yukon Gold	mid-season	44.31	0.4506	6.379	0.35	3.68	1.19	0.46	NA	4e-4	0.002	0.025	0.02	0.0045	36.32606779	1.671261745	14.71904094	19.9357651
20	2	1	2005	48.797222	-72.2425	NA	Yukon Gold	mid-season	NA	NA	NA	NA	NA	NA	NA	NA	NA	NA	NA	NA	NA	18.55100537	3.581275168	14.9697302	0
20	2	2	2005	48.797222	-72.2425	NA	Yukon Gold	mid-season	NA	NA	NA	NA	NA	NA	NA	NA	NA	NA	NA	NA	NA	37.20944899	4.034903356	17.76312483	15.41142081
20	2	3	2005	48.797222	-72.2425	NA	Yukon Gold	mid-season	NA	NA	NA	NA	NA	NA	NA	NA	NA	NA	NA	NA	NA	41.22047718	2.112952349	29.53358255	9.573942282
20	2	4	2005	48.797222	-72.2425	NA	Yukon Gold	mid-season	NA	NA	NA	NA	NA	NA	NA	NA	NA	NA	NA	NA	NA	43.57218121	0.895318792	19.80445168	22.87241074
20	2	5	2005	48.797222	-72.2425	NA	Yukon Gold	mid-season	NA	NA	NA	NA	NA	NA	NA	NA	NA	NA	NA	NA	NA	42.84398859	2.196515436	21.63090201	19.01657114
20	2	6	2005	48.797222	-72.2425	NA	Yukon Gold	mid-season	NA	NA	NA	NA	NA	NA	NA	NA	NA	NA	NA	NA	NA	42.80817584	1.707074497	15.5666094	25.53449195
20	3	1	2005	48.797222	-72.2425	NA	Yukon Gold	mid-season	NA	NA	NA	NA	NA	NA	NA	NA	NA	NA	NA	NA	NA	21.42796309	3.330585906	16.92749396	1.169883221
20	3	2	2005	48.797222	-72.2425	NA	Yukon Gold	mid-season	NA	NA	NA	NA	NA	NA	NA	NA	NA	NA	NA	NA	NA	39.64471611	2.411391946	26.70437517	10.52894899
20	3	3	2005	48.797222	-72.2425	NA	Yukon Gold	mid-season	NA	NA	NA	NA	NA	NA	NA	NA	NA	NA	NA	NA	NA	41.13691409	2.148765101	17.14237047	21.84577852
20	3	4	2005	48.797222	-72.2425	NA	Yukon Gold	mid-season	NA	NA	NA	NA	NA	NA	NA	NA	NA	NA	NA	NA	NA	46.3178255	1.742887248	21.02208523	23.55285302
20	3	5	2005	48.797222	-72.2425	NA	Yukon Gold	mid-season	NA	NA	NA	NA	NA	NA	NA	NA	NA	NA	NA	NA	NA	44.78981477	1.659324161	19.1956349	23.9348557
20	3	6	2005	48.797222	-72.2425	NA	Yukon Gold	mid-season	NA	NA	NA	NA	NA	NA	NA	NA	NA	NA	NA	NA	NA	37.43626309	0.799818121	9.657505369	26.9789396
21	1	1	2006	46.737778	-72.263611	10% fleur	Chieftain	mid-season	44.3	0.501	5.635	0.36	4.92	0.77	0.45	NA	9e-4	0.003	0.021	0.023	0.0098	20.74299578	11.57815175	8.663445083	0.501398944
21	1	2	2006	46.737778	-72.263611	10% fleur	Chieftain	mid-season	43.02	0.474	6.192	0.39	4.93	0.82	0.48	NA	0.001	0.004	0.02	0.021	0.0091	24.45924678	8.834337111	13.21073447	2.414175194
21	1	3	2006	46.737778	-72.263611	10% fleur	Chieftain	mid-season	43.69	0.452	6.165	0.38	4.84	0.77	0.44	NA	9e-4	0.004	0.023	0.032	0.0087	23.79476306	15.38895722	8.050142222	0.355663611
21	1	4	2006	46.737778	-72.263611	10% fleur	Chieftain	mid-season	42.8	0.431	6.386	0.37	4.91	0.7	0.43	NA	9e-4	0.002	0.022	0.024	0.0104	17.47089056	10.08002722	6.87038	0.520483333
21	1	5	2006	46.737778	-72.263611	10% fleur	Chieftain	mid-season	43.45	0.369	6.594	0.36	4.67	0.77	0.43	NA	0.001	0.003	0.022	0.035	0.0154	21.33114194	12.69111861	6.939777778	1.700245556
21	1	6	2006	46.737778	-72.263611	10% fleur	Chieftain	mid-season	42.25	0.433	6.372	0.4	5.02	0.83	0.45	NA	0.001	0.003	0.025	0.02	0.0093	20.54174222	10.87810167	8.952313333	0.711327222
21	1	7	2006	46.737778	-72.263611	10% fleur	Chieftain	mid-season	43.53	0.416	6.173	0.35	4.67	0.8	0.46	NA	7e-4	0.002	0.024	0.027	0.0077	25.4047915	10.81824608	12.01362281	2.572922611
21	1	8	2006	46.737778	-72.263611	10% fleur	Chieftain	mid-season	42.8	0.436	6.515	0.37	5.14	0.75	0.46	NA	9e-4	0.003	0.023	0.026	0.0116	26.43187861	8.917614444	14.32196639	3.192297778
21	1	9	2006	46.737778	-72.263611	10% fleur	Chieftain	mid-season	43.08	0.457	6.296	0.37	5.09	0.66	0.41	NA	8e-4	0.002	0.014	0.032	0.0147	20.21904256	10.75925797	8.751059778	0.708724806
21	2	1	2006	46.737778	-72.263611	10% fleur	Chieftain	mid-season	43.74	0.443	4.797	NA	NA	NA	NA	NA	NA	NA	NA	NA	NA	16.37700808	13.51868711	2.661404778	0.196916194
21	2	2	2006	46.737778	-72.263611	10% fleur	Chieftain	mid-season	43.91	0.457	5.883	NA	NA	NA	NA	NA	NA	NA	NA	NA	NA	NA	NA	NA	NA
21	2	3	2006	46.737778	-72.263611	10% fleur	Chieftain	mid-season	42.51	0.41	6.126	NA	NA	NA	NA	NA	NA	NA	NA	NA	NA	25.87409397	14.36273758	10.49467894	1.016677444
21	2	4	2006	46.737778	-72.263611	10% fleur	Chieftain	mid-season	43.17	0.478	6.475	NA	NA	NA	NA	NA	NA	NA	NA	NA	NA	20.48969389	12.48292528	7.824599444	0.182169167
21	2	5	2006	46.737778	-72.263611	10% fleur	Chieftain	mid-season	43.42	0.468	6.382	NA	NA	NA	NA	NA	NA	NA	NA	NA	NA	16.95474458	8.951445861	7.788165611	0.215133111
21	2	6	2006	46.737778	-72.263611	10% fleur	Chieftain	mid-season	43.05	0.398	5.981	NA	NA	NA	NA	NA	NA	NA	NA	NA	NA	25.52103278	13.46316889	11.53738056	0.520483333
21	2	7	2006	46.737778	-72.263611	10% fleur	Chieftain	mid-season	43.31	0.427	6.281	NA	NA	NA	NA	NA	NA	NA	NA	NA	NA	25.46030972	11.66750139	12.94268556	0.850122778
21	2	8	2006	46.737778	-72.263611	10% fleur	Chieftain	mid-season	43.89	0.452	6.517	NA	NA	NA	NA	NA	NA	NA	NA	NA	NA	23.59524444	8.561950833	11.12099389	3.912299722
21	2	9	2006	46.737778	-72.263611	10% fleur	Chieftain	mid-season	43.71	0.469	6.362	NA	NA	NA	NA	NA	NA	NA	NA	NA	NA	23.53452139	9.533519722	11.69352556	2.307476111
21	3	1	2006	46.737778	-72.263611	10% fleur	Chieftain	mid-season	44.58	0.423	5.145	NA	NA	NA	NA	NA	NA	NA	NA	NA	NA	10.35675086	7.933900944	2.422849917	0
21	3	2	2006	46.737778	-72.263611	10% fleur	Chieftain	mid-season	43.99	0.444	5.859	NA	NA	NA	NA	NA	NA	NA	NA	NA	NA	15.89989836	11.69786292	4.014661444	0.187374
21	3	3	2006	46.737778	-72.263611	10% fleur	Chieftain	mid-season	42.98	0.419	5.865	NA	NA	NA	NA	NA	NA	NA	NA	NA	NA	22.38078333	9.550869167	10.02797889	2.801935278
21	3	4	2006	46.737778	-72.263611	10% fleur	Chieftain	mid-season	42.91	0.414	6.243	NA	NA	NA	NA	NA	NA	NA	NA	NA	NA	24.1244025	10.78267972	10.42701611	2.914706667
21	3	5	2006	46.737778	-72.263611	10% fleur	Chieftain	mid-season	43.36	0.437	6.343	NA	NA	NA	NA	NA	NA	NA	NA	NA	NA	23.24565314	10.62740219	11.10711433	1.511136611
21	3	6	2006	46.737778	-72.263611	10% fleur	Chieftain	mid-season	43.34	0.382	6.024	NA	NA	NA	NA	NA	NA	NA	NA	NA	NA	18.97421992	10.1962685	8.462191528	0.315759889
21	3	7	2006	46.737778	-72.263611	10% fleur	Chieftain	mid-season	42.83	0.42	6.561	NA	NA	NA	NA	NA	NA	NA	NA	NA	NA	20.80371883	9.831930167	9.822387972	1.149400694
21	3	8	2006	46.737778	-72.263611	10% fleur	Chieftain	mid-season	43.11	0.408	6.199	NA	NA	NA	NA	NA	NA	NA	NA	NA	NA	19.74366778	7.659779722	10.43569083	1.648197222
21	3	9	2006	46.737778	-72.263611	10% fleur	Chieftain	mid-season	43.15	0.44	6.079	NA	NA	NA	NA	NA	NA	NA	NA	NA	NA	23.95958278	12.82123944	9.05641	2.081933333
22	1	1	2006	48.797222	-72.2425	10% fleur	AC Belmont	early	42.54	0.4539	3.813	0.22	5.53	1.46	0.25	NA	7e-4	0.003	0.017	0.03	0.0287	4.070716107	3.617087919	0.453628188	0
22	1	2	2006	48.797222	-72.2425	10% fleur	AC Belmont	early	41.55	0.4765	5.19	0.22	5.86	1.32	0.41	NA	5e-4	0.003	0.029	0.041	0.0369	24.47204698	18.64650604	5.06153557	0.764005369
22	1	3	2006	48.797222	-72.2425	10% fleur	AC Belmont	early	40.76	0.4245	5.126	0.26	5.67	1.22	0.39	NA	6e-4	0.003	0.029	0.028	0.0208	29.9394604	16.53355369	13.40590671	0
22	1	4	2006	48.797222	-72.2425	10% fleur	AC Belmont	early	40.91	0.4603	5.398	0.26	5.85	1.24	0.51	NA	6e-4	0.003	0.033	0.017	0.0088	38.4628953	25.97618255	12.48671275	0
22	1	5	2006	48.797222	-72.2425	10% fleur	AC Belmont	early	41.69	0.4949	5.584	0.27	5.64	1.22	0.48	NA	6e-4	0.003	0.037	0.023	0.017	31.43165839	16.4499906	13.27459329	1.707074497
22	1	6	2006	48.797222	-72.2425	10% fleur	AC Belmont	early	39.75	0.4903	5.533	0.25	5.48	1.2	0.48	NA	6e-4	0.003	0.031	0.053	0.0498	23.14697517	14.8981047	6.565671141	1.683199329
22	1	7	2006	48.797222	-72.2425	10% fleur	AC Belmont	early	41.64	0.412	4.942	0.24	6.04	1.44	0.51	NA	5e-4	0.002	0.026	0.043	0.0423	16.24705168	13.94309799	2.303953691	0
22	1	8	2006	48.797222	-72.2425	10% fleur	AC Belmont	early	42.27	0.5058	4.624	0.24	5.21	1.2	0.41	NA	6e-4	0.003	0.033	0.018	0.0121	34.20117785	26.71631275	7.484865101	0
22	1	9	2006	48.797222	-72.2425	10% fleur	AC Belmont	early	40.56	0.4261	5.687	0.27	5.81	1.23	0.46	NA	6e-4	0.004	0.035	0.023	0.0178	25.39124094	17.09462013	8.296620805	0
22	1	10	2006	48.797222	-72.2425	10% fleur	AC Belmont	early	42.37	0.4675	6.044	0.26	5.35	1.08	0.44	NA	5e-4	0.003	0.034	0.019	0.0133	22.00096711	17.54824832	4.452718792	0
22	2	1	2006	48.797222	-72.2425	10% fleur	AC Belmont	early	41.78	0.4816	4.153	NA	NA	NA	NA	NA	NA	NA	NA	NA	NA	7.222238255	7.222238255	0	0
22	2	2	2006	48.797222	-72.2425	10% fleur	AC Belmont	early	40.5	0.3993	5.105	NA	NA	NA	NA	NA	NA	NA	NA	NA	NA	9.000938255	7.078987248	1.921951007	0
22	2	3	2006	48.797222	-72.2425	10% fleur	AC Belmont	early	40.86	0.4485	5.429	NA	NA	NA	NA	NA	NA	NA	NA	NA	NA	22.27553154	17.24980872	5.025722819	0
22	2	4	2006	48.797222	-72.2425	10% fleur	AC Belmont	early	41.2	0.4889	5.804	NA	NA	NA	NA	NA	NA	NA	NA	NA	NA	39.53727785	23.09922483	16.43805302	0
22	2	5	2006	48.797222	-72.2425	10% fleur	AC Belmont	early	39.79	0.4327	5.934	NA	NA	NA	NA	NA	NA	NA	NA	NA	NA	30.95415503	13.76403423	17.19012081	0
22	2	6	2006	48.797222	-72.2425	10% fleur	AC Belmont	early	41.77	0.4519	5.964	NA	NA	NA	NA	NA	NA	NA	NA	NA	NA	21.97709195	17.29755906	4.679532886	0
22	2	7	2006	48.797222	-72.2425	10% fleur	AC Belmont	early	39.79	0.3348	5.074	NA	NA	NA	NA	NA	NA	NA	NA	NA	NA	9.132251678	7.866867785	1.265383893	0
22	2	8	2006	48.797222	-72.2425	10% fleur	AC Belmont	early	40.99	0.396	4.911	NA	NA	NA	NA	NA	NA	NA	NA	NA	NA	25.7135557	19.97157785	5.741977852	0
22	2	9	2006	48.797222	-72.2425	10% fleur	AC Belmont	early	41.05	0.3634	5.582	NA	NA	NA	NA	NA	NA	NA	NA	NA	NA	19.27919799	15.6382349	3.640963087	0
22	2	10	2006	48.797222	-72.2425	10% fleur	AC Belmont	early	40.93	0.4084	6.048	NA	NA	NA	NA	NA	NA	NA	NA	NA	NA	21.94127919	17.16624564	4.775033557	0
22	3	1	2006	48.797222	-72.2425	10% fleur	AC Belmont	early	41.35	0.4557	4.181	NA	NA	NA	NA	NA	NA	NA	NA	NA	NA	8.595060403	8.213057718	0.382002685	0
22	3	2	2006	48.797222	-72.2425	10% fleur	AC Belmont	early	40.95	0.3577	5.39	NA	NA	NA	NA	NA	NA	NA	NA	NA	NA	15.29204497	12.39121208	2.900832886	0
22	3	3	2006	48.797222	-72.2425	10% fleur	AC Belmont	early	41.53	0.3839	5.677	NA	NA	NA	NA	NA	NA	NA	NA	NA	NA	19.66120067	15.36367047	4.297530201	0
22	3	4	2006	48.797222	-72.2425	10% fleur	AC Belmont	early	41.22	0.4165	5.802	NA	NA	NA	NA	NA	NA	NA	NA	NA	NA	25.53449195	14.9697302	8.869624832	1.695136913
22	3	5	2006	48.797222	-72.2425	10% fleur	AC Belmont	early	41.64	0.4777	6.196	NA	NA	NA	NA	NA	NA	NA	NA	NA	NA	29.61714564	16.05605034	12.84484027	0.716255034
22	3	6	2006	48.797222	-72.2425	10% fleur	AC Belmont	early	41.24	0.4568	5.93	NA	NA	NA	NA	NA	NA	NA	NA	NA	NA	26.15524631	18.90913289	7.246113423	0
22	3	7	2006	48.797222	-72.2425	10% fleur	AC Belmont	early	39.52	0.3606	5.196	NA	NA	NA	NA	NA	NA	NA	NA	NA	NA	12.10471007	11.23326644	0.871443624	0
22	3	8	2006	48.797222	-72.2425	10% fleur	AC Belmont	early	40.72	0.3907	5.194	NA	NA	NA	NA	NA	NA	NA	NA	NA	NA	18.38387919	12.53446309	5.849416107	0
22	3	9	2006	48.797222	-72.2425	10% fleur	AC Belmont	early	40.65	0.3761	5.829	NA	NA	NA	NA	NA	NA	NA	NA	NA	NA	28.59051342	17.56018591	9.920132215	1.110195302
22	3	10	2006	48.797222	-72.2425	10% fleur	AC Belmont	early	40.87	0.4008	5.762	NA	NA	NA	NA	NA	NA	NA	NA	NA	NA	26.65662483	14.39672617	12.25989866	0
23	1	1	2006	48.797222	-72.2425	10% fleur	Yukon Gold	mid-season	42.5	0.4484	4.376	0.19	4.6	1.16	0.33	NA	5e-4	0.003	0.026	0.018	0.0153	13.21490537	9.621692617	3.593212752	0
23	1	2	2006	48.797222	-72.2425	10% fleur	Yukon Gold	mid-season	43.47	0.4028	5.165	0.26	4.95	1.41	0.51	NA	6e-4	0.003	0.039	0.025	0.0092	27.4922557	15.7098604	10.21857181	1.56382349
23	1	3	2006	48.797222	-72.2425	10% fleur	Yukon Gold	mid-season	43.41	0.4775	5.493	0.26	4.4	1.18	0.5	NA	6e-4	0.003	0.047	0.013	0.0055	25.95230738	10.66026242	15.29204497	0
23	1	4	2006	48.797222	-72.2425	10% fleur	Yukon Gold	mid-season	42.03	0.43	5.323	0.27	4.67	1.24	0.53	NA	6e-4	0.003	0.038	0.01	0.0039	32.00466242	14.19378725	16.0083	1.802575168
23	1	5	2006	48.797222	-72.2425	10% fleur	Yukon Gold	mid-season	43	0.4695	5.622	0.28	4.77	1.08	0.47	NA	5e-4	0.003	0.037	0.014	0.0062	22.69334698	11.67495705	11.01838993	0
23	1	6	2006	48.797222	-72.2425	10% fleur	Yukon Gold	mid-season	42.86	0.4687	5.796	0.36	4.62	1.03	0.46	NA	6e-4	0.003	0.038	0.012	0.0096	29.24708054	14.1579745	14.27735034	0.811755705
23	1	7	2006	48.797222	-72.2425	10% fleur	Yukon Gold	mid-season	42.16	0.4394	5.123	0.3	4.76	1.12	0.53	NA	5e-4	0.003	0.043	0.01	0.0044	30.40502617	17.98993893	11.7107698	0.70431745
23	1	8	2006	48.797222	-72.2425	10% fleur	Yukon Gold	mid-season	41.94	0.4432	5.088	0.25	5.18	1.03	0.41	NA	5e-4	0.002	0.029	0.01	0.0049	30.45277651	15.47110872	14.98166779	0
23	1	9	2006	48.797222	-72.2425	10% fleur	Yukon Gold	mid-season	43.25	0.4183	5.685	0.31	4.93	1.09	0.49	NA	7e-4	0.003	0.04	0.011	0.0033	38.18833087	14.77872886	20.2342047	3.175397315
23	1	10	2006	48.797222	-72.2425	10% fleur	Yukon Gold	mid-season	42.63	0.4123	5.925	0.32	4.42	1.25	0.51	NA	5e-4	0.003	0.031	0.014	0.0057	28.48307517	13.32234362	12.61802617	2.542705369
23	2	1	2006	48.797222	-72.2425	10% fleur	Yukon Gold	mid-season	42.69	0.5083	4.495	NA	NA	NA	NA	NA	NA	NA	NA	NA	NA	15.55467181	11.53170604	4.022965772	0
23	2	2	2006	48.797222	-72.2425	10% fleur	Yukon Gold	mid-season	43.03	0.433	5.273	NA	NA	NA	NA	NA	NA	NA	NA	NA	NA	30.81090403	11.35264228	11.7107698	7.747491946
23	2	3	2006	48.797222	-72.2425	10% fleur	Yukon Gold	mid-season	41.58	0.4001	5.459	NA	NA	NA	NA	NA	NA	NA	NA	NA	NA	27.44450537	12.0808349	12.176335570000001	3.187334899
23	2	4	2006	48.797222	-72.2425	10% fleur	Yukon Gold	mid-season	42.83	0.4015	5.524	NA	NA	NA	NA	NA	NA	NA	NA	NA	NA	18.34806644	11.10195302	7.246113423	0
23	2	5	2006	48.797222	-72.2425	10% fleur	Yukon Gold	mid-season	42.88	0.4798	5.788	NA	NA	NA	NA	NA	NA	NA	NA	NA	NA	27.13412819	11.81820805	13.8595349	1.456385235
23	2	6	2006	48.797222	-72.2425	10% fleur	Yukon Gold	mid-season	42.88	0.3982	5.619	NA	NA	NA	NA	NA	NA	NA	NA	NA	NA	22.25165638	12.88065302	8.67862349	0.692379866
23	2	7	2006	48.797222	-72.2425	10% fleur	Yukon Gold	mid-season	42.03	0.3952	5.187	NA	NA	NA	NA	NA	NA	NA	NA	NA	NA	19.17175973	10.76770067	8.40405906	0
23	2	8	2006	48.797222	-72.2425	10% fleur	Yukon Gold	mid-season	40.36	0.38	5.241	NA	NA	NA	NA	NA	NA	NA	NA	NA	NA	33.55654832	14.01472349	14.49222685	5.049597987
23	2	9	2006	48.797222	-72.2425	10% fleur	Yukon Gold	mid-season	42.51	0.4148	5.719	NA	NA	NA	NA	NA	NA	NA	NA	NA	NA	27.50419329	11.67495705	15.82923624	0
23	2	10	2006	48.797222	-72.2425	10% fleur	Yukon Gold	mid-season	42.8	0.4064	5.47	NA	NA	NA	NA	NA	NA	NA	NA	NA	NA	23.69610403	11.7823953	11.91370872	0
23	3	1	2006	48.797222	-72.2425	10% fleur	Yukon Gold	mid-season	42.8	0.4656	4.612	NA	NA	NA	NA	NA	NA	NA	NA	NA	NA	14.34897584	9.75300604	3.939402685	0.656567114
23	3	2	2006	48.797222	-72.2425	10% fleur	Yukon Gold	mid-season	42.11	0.4316	5.173	NA	NA	NA	NA	NA	NA	NA	NA	NA	NA	24.81823691	11.74658255	12.40314966	0.668504698
23	3	3	2006	48.797222	-72.2425	10% fleur	Yukon Gold	mid-season	42.86	0.4173	5.423	NA	NA	NA	NA	NA	NA	NA	NA	NA	NA	23.66029128	13.38203154	9.311315436	0.966944295
23	3	4	2006	48.797222	-72.2425	10% fleur	Yukon Gold	mid-season	41.94	0.4052	5.286	NA	NA	NA	NA	NA	NA	NA	NA	NA	NA	29.43808188	17.39305973	12.04502215	0
23	3	5	2006	48.797222	-72.2425	10% fleur	Yukon Gold	mid-season	42.99	0.4177	5.57	NA	NA	NA	NA	NA	NA	NA	NA	NA	NA	26.29849732	11.16164094	13.51334497	1.623511409
23	3	6	2006	48.797222	-72.2425	10% fleur	Yukon Gold	mid-season	42.44	0.4269	6.067	NA	NA	NA	NA	NA	NA	NA	NA	NA	NA	24.65111074	15.61435973	9.036751007	0
23	3	7	2006	48.797222	-72.2425	10% fleur	Yukon Gold	mid-season	41.9	0.4404	5.319	NA	NA	NA	NA	NA	NA	NA	NA	NA	NA	23.13503758	11.84208322	8.03399396	3.258960403
23	3	8	2006	48.797222	-72.2425	10% fleur	Yukon Gold	mid-season	42.34	0.4176	5.161	NA	NA	NA	NA	NA	NA	NA	NA	NA	NA	24.54367248	11.6391443	12.90452819	0
23	3	9	2006	48.797222	-72.2425	10% fleur	Yukon Gold	mid-season	42.62	0.4007	5.8	NA	NA	NA	NA	NA	NA	NA	NA	NA	NA	29.30676846	15.62629732	13.68047114	0
23	3	10	2006	48.797222	-72.2425	10% fleur	Yukon Gold	mid-season	41.73	0.4166	5.626	NA	NA	NA	NA	NA	NA	NA	NA	NA	NA	35.19199732	15.49498389	17.93025101	1.766762416
24	1	1	2007	46.735278	-72.265556	NA	Goldrush	mid-season	NA	NA	NA	NA	NA	NA	NA	NA	NA	NA	NA	NA	NA	37.77321044	3.055237167	24.54425906	10.17371422
24	1	2	2007	46.735278	-72.265556	NA	Goldrush	mid-season	NA	NA	NA	NA	NA	NA	NA	NA	NA	NA	NA	NA	NA	32.03921906	1.5770645	22.78762781	7.67452675
24	1	3	2007	46.735278	-72.265556	NA	Goldrush	mid-season	NA	NA	NA	NA	NA	NA	NA	NA	NA	NA	NA	NA	NA	32.55970239	3.117695167	21.05875567	8.383251556
24	1	4	2007	46.735278	-72.265556	NA	Goldrush	mid-season	NA	NA	NA	NA	NA	NA	NA	NA	NA	NA	NA	NA	NA	39.26613014	1.485979917	21.03446644	16.74568378
24	1	5	2007	46.735278	-72.265556	NA	Goldrush	mid-season	NA	NA	NA	NA	NA	NA	NA	NA	NA	NA	NA	NA	NA	41.30989469	2.645790278	22.01731247	16.64679194
24	1	6	2007	46.735278	-72.265556	NA	Goldrush	mid-season	NA	NA	NA	NA	NA	NA	NA	NA	NA	NA	NA	NA	NA	37.37764311	1.67855875	23.28989422	12.40919014
24	1	7	2007	46.735278	-72.265556	NA	Goldrush	mid-season	NA	NA	NA	NA	NA	NA	NA	NA	NA	NA	NA	NA	NA	39.66516736	1.673353917	24.90599497	13.08581847
24	1	8	2007	46.735278	-72.265556	NA	Goldrush	mid-season	NA	NA	NA	NA	NA	NA	NA	NA	NA	NA	NA	NA	NA	48.02152728	0.911713306	20.70048964	26.40932433
24	2	1	2007	46.735278	-72.265556	NA	Goldrush	mid-season	NA	NA	NA	NA	NA	NA	NA	NA	NA	NA	NA	NA	NA	31.69396511	3.74748	23.52064183	4.425843278
24	2	2	2007	46.735278	-72.265556	NA	Goldrush	mid-season	NA	NA	NA	NA	NA	NA	NA	NA	NA	NA	NA	NA	NA	41.61611239	1.965692056	24.97279033	14.67763
24	2	3	2007	46.735278	-72.265556	NA	Goldrush	mid-season	NA	NA	NA	NA	NA	NA	NA	NA	NA	NA	NA	NA	NA	35.43016797	2.439331889	20.72217644	12.26865964
24	2	4	2007	46.735278	-72.265556	NA	Goldrush	mid-season	NA	NA	NA	NA	NA	NA	NA	NA	NA	NA	NA	NA	NA	44.05544428	2.480970556	25.23476694	16.33970678
24	2	5	2007	46.735278	-72.265556	NA	Goldrush	mid-season	NA	NA	NA	NA	NA	NA	NA	NA	NA	NA	NA	NA	NA	38.23904303	1.802607278	15.75763292	20.67880283
24	2	6	2007	46.735278	-72.265556	NA	Goldrush	mid-season	NA	NA	NA	NA	NA	NA	NA	NA	NA	NA	NA	NA	NA	44.34604747	1.911908778	20.61634483	21.81779386
24	2	7	2007	46.735278	-72.265556	NA	Goldrush	mid-season	NA	NA	NA	NA	NA	NA	NA	NA	NA	NA	NA	NA	NA	33.48442778	2.879140306	19.89460794	10.71067953
24	2	8	2007	46.735278	-72.265556	NA	Goldrush	mid-season	NA	NA	NA	NA	NA	NA	NA	NA	NA	NA	NA	NA	NA	36.83981033	3.31808125	22.55688019	10.96484889
24	3	1	2007	46.735278	-72.265556	NA	Goldrush	mid-season	NA	NA	NA	NA	NA	NA	NA	NA	NA	NA	NA	NA	NA	40.60203736	7.320598083	19.14858183	14.13285744
24	3	2	2007	46.735278	-72.265556	NA	Goldrush	mid-season	NA	NA	NA	NA	NA	NA	NA	NA	NA	NA	NA	NA	NA	35.10746831	3.69282925	22.12054167	9.294097389
24	3	3	2007	46.735278	-72.265556	NA	Goldrush	mid-season	NA	NA	NA	NA	NA	NA	NA	NA	NA	NA	NA	NA	NA	35.72684347	4.439722833	22.75379639	8.53332425
24	3	4	2007	46.735278	-72.265556	NA	Goldrush	mid-season	NA	NA	NA	NA	NA	NA	NA	NA	NA	NA	NA	NA	NA	46.86692175	2.852248667	23.69847364	20.31619944
24	3	5	2007	46.735278	-72.265556	NA	Goldrush	mid-season	NA	NA	NA	NA	NA	NA	NA	NA	NA	NA	NA	NA	NA	43.64166003	1.851185722	21.28690086	20.50357344
24	3	6	2007	46.735278	-72.265556	NA	Goldrush	mid-season	NA	NA	NA	NA	NA	NA	NA	NA	NA	NA	NA	NA	NA	49.28716925	1.234412972	18.93344872	29.11930756
24	3	7	2007	46.735278	-72.265556	NA	Goldrush	mid-season	NA	NA	NA	NA	NA	NA	NA	NA	NA	NA	NA	NA	NA	37.131281	2.906031944	25.03264592	9.192603139
24	3	8	2007	46.735278	-72.265556	NA	Goldrush	mid-season	NA	NA	NA	NA	NA	NA	NA	NA	NA	NA	NA	NA	NA	41.03143611	1.525883639	22.078903	17.42664947
25	1	1	2007	46.735278	-72.265556	NA	Chieftain	mid-season	NA	NA	NA	NA	NA	NA	NA	NA	NA	NA	NA	NA	NA	35.35903525	6.649174583	15.76283775	12.94702292
25	1	2	2007	46.735278	-72.265556	NA	Chieftain	mid-season	NA	NA	NA	NA	NA	NA	NA	NA	NA	NA	NA	NA	NA	26.80142178	8.270480167	11.99280347	6.538138139
25	1	3	2007	46.735278	-72.265556	NA	Chieftain	mid-season	NA	NA	NA	NA	NA	NA	NA	NA	NA	NA	NA	NA	NA	36.59865306	5.701027444	14.583943	16.31368261
25	1	4	2007	46.735278	-72.265556	NA	Chieftain	mid-season	NA	NA	NA	NA	NA	NA	NA	NA	NA	NA	NA	NA	NA	40.84406211	2.196439667	12.36928642	26.27833603
25	1	5	2007	46.735278	-72.265556	NA	Chieftain	mid-season	NA	NA	NA	NA	NA	NA	NA	NA	NA	NA	NA	NA	NA	38.25118764	3.036152778	12.32070797	22.89432689
25	1	6	2007	46.735278	-72.265556	NA	Chieftain	mid-season	NA	NA	NA	NA	NA	NA	NA	NA	NA	NA	NA	NA	NA	45.38441172	2.431524639	12.60437139	30.34851569
25	1	7	2007	46.735278	-72.265556	NA	Chieftain	mid-season	NA	NA	NA	NA	NA	NA	NA	NA	NA	NA	NA	NA	NA	40.92300208	4.615819694	10.04619581	26.26098658
25	1	8	2007	46.735278	-72.265556	NA	Chieftain	mid-season	NA	NA	NA	NA	NA	NA	NA	NA	NA	NA	NA	NA	NA	39.71721569	3.415238139	10.79916169	25.50281586
25	2	1	2007	46.735278	-72.265556	NA	Chieftain	mid-season	NA	NA	NA	NA	NA	NA	NA	NA	NA	NA	NA	NA	NA	22.54560306	6.977946556	11.04639128	4.521265222
25	2	2	2007	46.735278	-72.265556	NA	Chieftain	mid-season	NA	NA	NA	NA	NA	NA	NA	NA	NA	NA	NA	NA	NA	40.43548269	7.530526361	17.85084339	15.05411294
25	2	3	2007	46.735278	-72.265556	NA	Chieftain	mid-season	NA	NA	NA	NA	NA	NA	NA	NA	NA	NA	NA	NA	NA	41.67336556	3.934854	14.62037683	23.11813472
25	2	4	2007	46.735278	-72.265556	NA	Chieftain	mid-season	NA	NA	NA	NA	NA	NA	NA	NA	NA	NA	NA	NA	NA	30.73801072	2.190367361	8.525517	20.02212636
25	2	5	2007	46.735278	-72.265556	NA	Chieftain	mid-season	NA	NA	NA	NA	NA	NA	NA	NA	NA	NA	NA	NA	NA	31.70957961	2.856586028	10.53198025	18.32101333
25	2	6	2007	46.735278	-72.265556	NA	Chieftain	mid-season	NA	NA	NA	NA	NA	NA	NA	NA	NA	NA	NA	NA	NA	36.37311028	3.296394444	11.45930806	21.61740778
25	2	7	2007	46.735278	-72.265556	NA	Chieftain	mid-season	NA	NA	NA	NA	NA	NA	NA	NA	NA	NA	NA	NA	NA	42.52695822	3.98950475	10.57014903	27.96730444
25	2	8	2007	46.735278	-72.265556	NA	Chieftain	mid-season	NA	NA	NA	NA	NA	NA	NA	NA	NA	NA	NA	NA	NA	42.57119931	5.807726528	16.32148986	20.44198292
25	3	1	2007	46.735278	-72.265556	NA	Chieftain	mid-season	NA	NA	NA	NA	NA	NA	NA	NA	NA	NA	NA	NA	NA	25.58175583	7.742189583	12.75617903	5.083387222
25	3	2	2007	46.735278	-72.265556	NA	Chieftain	mid-season	NA	NA	NA	NA	NA	NA	NA	NA	NA	NA	NA	NA	NA	42.09322211	4.728591083	14.20659258	23.15803844
25	3	3	2007	46.735278	-72.265556	NA	Chieftain	mid-season	NA	NA	NA	NA	NA	NA	NA	NA	NA	NA	NA	NA	NA	25.23042958	3.004923778	6.389800389	15.83570542
25	3	4	2007	46.735278	-72.265556	NA	Chieftain	mid-season	NA	NA	NA	NA	NA	NA	NA	NA	NA	NA	NA	NA	NA	38.71268286	3.519334806	10.72802897	24.46531908
25	3	5	2007	46.735278	-72.265556	NA	Chieftain	mid-season	NA	NA	NA	NA	NA	NA	NA	NA	NA	NA	NA	NA	NA	40.92647197	2.884345139	7.660647194	30.38147964
25	3	6	2007	46.735278	-72.265556	NA	Chieftain	mid-season	NA	NA	NA	NA	NA	NA	NA	NA	NA	NA	NA	NA	NA	40.51095278	3.556636111	15.88341639	21.07090028
25	3	7	2007	46.735278	-72.265556	NA	Chieftain	mid-season	NA	NA	NA	NA	NA	NA	NA	NA	NA	NA	NA	NA	NA	48.40321506	3.935721472	14.79040139	29.67709219
25	3	8	2007	46.735278	-72.265556	NA	Chieftain	mid-season	NA	NA	NA	NA	NA	NA	NA	NA	NA	NA	NA	NA	NA	46.97622325	4.094468889	15.67348811	27.20826625
26	1	1	2007	46.735278	-72.265556	NA	Eramosa	early	NA	NA	NA	NA	NA	NA	NA	NA	NA	NA	NA	NA	NA	35.13451767	2.240917333	5.973256	26.92034433
26	1	2	2007	46.735278	-72.265556	NA	Eramosa	early	NA	NA	NA	NA	NA	NA	NA	NA	NA	NA	NA	NA	NA	45.59564121	1.363666333	6.39413775	37.83783713
26	1	3	2007	46.735278	-72.265556	NA	Eramosa	early	NA	NA	NA	NA	NA	NA	NA	NA	NA	NA	NA	NA	NA	40.44635946	1.155473	4.677143308	34.61374315
26	1	4	2007	46.735278	-72.265556	NA	Eramosa	early	NA	NA	NA	NA	NA	NA	NA	NA	NA	NA	NA	NA	NA	24.66050033	2.362994333	4.459798619	17.83770738
26	2	1	2007	46.735278	-72.265556	NA	Eramosa	early	NA	NA	NA	NA	NA	NA	NA	NA	NA	NA	NA	NA	NA	36.12860704	1.917237536	8.82999975	25.38136975
26	2	2	2007	46.735278	-72.265556	NA	Eramosa	early	NA	NA	NA	NA	NA	NA	NA	NA	NA	NA	NA	NA	NA	48.66221748	0.24685781	7.213899	41.20146067
26	2	3	2007	46.735278	-72.265556	NA	Eramosa	early	NA	NA	NA	NA	NA	NA	NA	NA	NA	NA	NA	NA	NA	35.507373	1.20169192	5.94225412	28.36342696
26	2	4	2007	46.735278	-72.265556	NA	Eramosa	early	NA	NA	NA	NA	NA	NA	NA	NA	NA	NA	NA	NA	NA	34.1145596	0.8993952	8.2319644	24.9832
26	3	1	2007	46.735278	-72.265556	NA	Eramosa	early	NA	NA	NA	NA	NA	NA	NA	NA	NA	NA	NA	NA	NA	44.72833581	1.375277115	8.557947115	34.79511158
26	3	2	2007	46.735278	-72.265556	NA	Eramosa	early	NA	NA	NA	NA	NA	NA	NA	NA	NA	NA	NA	NA	NA	40.18764965	1.173124174	7.553344652	31.46118083
26	3	3	2007	46.735278	-72.265556	NA	Eramosa	early	NA	NA	NA	NA	NA	NA	NA	NA	NA	NA	NA	NA	NA	46.281378	1.0461715	3.716251	41.5189555
26	3	4	2007	46.735278	-72.265556	NA	Eramosa	early	NA	NA	NA	NA	NA	NA	NA	NA	NA	NA	NA	NA	NA	35.975808	1.240051542	11.96851425	22.76724221
27	1	1	2007	46.735278	-72.265556	NA	Yukon Gold	mid-season	NA	NA	NA	NA	NA	NA	NA	NA	NA	NA	NA	NA	NA	22.27668667	3.842901944	11.54605528	6.887729444
27	1	2	2007	46.735278	-72.265556	NA	Yukon Gold	mid-season	NA	NA	NA	NA	NA	NA	NA	NA	NA	NA	NA	NA	NA	31.11622861	2.671814444	11.55473	16.88968417
27	1	3	2007	46.735278	-72.265556	NA	Yukon Gold	mid-season	NA	NA	NA	NA	NA	NA	NA	NA	NA	NA	NA	NA	NA	29.24248861	2.047234444	7.7291775	19.46607667
27	1	4	2007	46.735278	-72.265556	NA	Yukon Gold	mid-season	NA	NA	NA	NA	NA	NA	NA	NA	NA	NA	NA	NA	NA	25.3735625	1.891089444	9.464121944	14.01835111
27	2	1	2007	46.735278	-72.265556	NA	Yukon Gold	mid-season	NA	NA	NA	NA	NA	NA	NA	NA	NA	NA	NA	NA	NA	28.62658333	3.1229	10.51376333	14.98992
27	2	2	2007	46.735278	-72.265556	NA	Yukon Gold	mid-season	NA	NA	NA	NA	NA	NA	NA	NA	NA	NA	NA	NA	NA	29.68489944	2.333500278	11.54605528	15.80534389
27	2	3	2007	46.735278	-72.265556	NA	Yukon Gold	mid-season	NA	NA	NA	NA	NA	NA	NA	NA	NA	NA	NA	NA	NA	31.82755583	2.064583889	9.707014167	20.05595778
27	2	4	2007	46.735278	-72.265556	NA	Yukon Gold	mid-season	NA	NA	NA	NA	NA	NA	NA	NA	NA	NA	NA	NA	NA	25.42561083	1.283858889	7.625080833	16.51667111
27	3	1	2007	46.735278	-72.265556	NA	Yukon Gold	mid-season	NA	NA	NA	NA	NA	NA	NA	NA	NA	NA	NA	NA	NA	18.1908925	2.680489167	8.709421111	6.800982222
27	3	2	2007	46.735278	-72.265556	NA	Yukon Gold	mid-season	NA	NA	NA	NA	NA	NA	NA	NA	NA	NA	NA	NA	NA	35.55768639	2.602416667	11.87569472	21.079575
27	3	3	2007	46.735278	-72.265556	NA	Yukon Gold	mid-season	NA	NA	NA	NA	NA	NA	NA	NA	NA	NA	NA	NA	NA	27.81115944	2.775911111	10.86075222	14.17449611
27	3	4	2007	46.735278	-72.265556	NA	Yukon Gold	mid-season	NA	NA	NA	NA	NA	NA	NA	NA	NA	NA	NA	NA	NA	29.36393472	3.253020833	8.718095833	17.39281806
28	1	1	2007	48.797222	-72.2425	10% fleur	Andover	early mid-season	45.17	NA	4.25	NA	NA	NA	NA	NA	NA	NA	NA	NA	NA	23.13503758	2.745644295	20.38939329	0
28	1	2	2007	48.797222	-72.2425	10% fleur	Andover	early mid-season	44.18	NA	4.788	NA	NA	NA	NA	NA	NA	NA	NA	NA	NA	30.82284161	2.387516779	22.3829698	6.052355034
28	1	3	2007	48.797222	-72.2425	10% fleur	Andover	early mid-season	43.79	NA	5.435	NA	NA	NA	NA	NA	NA	NA	NA	NA	NA	41.66216779	2.650143624	34.14148993	4.870534228
28	1	4	2007	48.797222	-72.2425	10% fleur	Andover	early mid-season	44.09	NA	5.581	NA	NA	NA	NA	NA	NA	NA	NA	NA	NA	33.46104765	4.273655034	24.94955034	4.237842282
28	1	5	2007	48.797222	-72.2425	10% fleur	Andover	early mid-season	45.01	NA	5.679	NA	NA	NA	NA	NA	NA	NA	NA	NA	NA	36.50513154	2.888895302	29.1993302	4.41690604
28	1	6	2007	48.797222	-72.2425	10% fleur	Andover	early mid-season	45.13	NA	5.961	NA	NA	NA	NA	NA	NA	NA	NA	NA	NA	41.25628993	2.745644295	30.75121611	7.75942953
28	2	1	2007	48.797222	-72.2425	10% fleur	Andover	early mid-season	44.83	NA	4.216	NA	NA	NA	NA	NA	NA	NA	NA	NA	NA	17.22593356	1.217633557	13.25071812	2.757581879
28	2	2	2007	48.797222	-72.2425	10% fleur	Andover	early mid-season	45.37	NA	5.014	NA	NA	NA	NA	NA	NA	NA	NA	NA	NA	41.69798054	2.48301745	37.84214094	1.372822148
28	2	3	2007	48.797222	-72.2425	10% fleur	Andover	early mid-season	44.96	NA	4.898	NA	NA	NA	NA	NA	NA	NA	NA	NA	NA	38.28383154	4.130404027	31.61072215	2.542705369
28	2	4	2007	48.797222	-72.2425	10% fleur	Andover	early mid-season	46.3	NA	5.147	NA	NA	NA	NA	NA	NA	NA	NA	NA	NA	34.61899329	1.098257718	23.77966711	9.741068456
28	2	5	2007	48.797222	-72.2425	10% fleur	Andover	early mid-season	45.26	NA	5.399	NA	NA	NA	NA	NA	NA	NA	NA	NA	NA	26.66856242	1.337009396	19.98351544	5.348037584
28	2	6	2007	48.797222	-72.2425	10% fleur	Andover	early mid-season	45.09	NA	5.699	NA	NA	NA	NA	NA	NA	NA	NA	NA	NA	31.81366107	3.652900671	25.42705369	2.733706711
28	3	1	2007	48.797222	-72.2425	10% fleur	Andover	early mid-season	45.07	NA	3.363	NA	NA	NA	NA	NA	NA	NA	NA	NA	NA	17.30949664	5.467413423	11.84208322	0
28	3	2	2007	48.797222	-72.2425	10% fleur	Andover	early mid-season	42.79	NA	4.145	NA	NA	NA	NA	NA	NA	NA	NA	NA	NA	28.54276309	4.775033557	20.62814497	3.139584564
28	3	3	2007	48.797222	-72.2425	10% fleur	Andover	early mid-season	44.52	NA	5.081	NA	NA	NA	NA	NA	NA	NA	NA	NA	NA	33.0551698	2.769519463	27.1221906	3.163459732
28	3	4	2007	48.797222	-72.2425	10% fleur	Andover	early mid-season	44.68	NA	5.084	NA	NA	NA	NA	NA	NA	NA	NA	NA	NA	38.10476779	4.560157047	30.87059195	2.674018792
28	3	5	2007	48.797222	-72.2425	10% fleur	Andover	early mid-season	43.07	NA	5.474	NA	NA	NA	NA	NA	NA	NA	NA	NA	NA	35.92018993	4.464656376	27.7190698	3.736463758
28	3	6	2007	48.797222	-72.2425	10% fleur	Andover	early mid-season	45.1	NA	5.297	NA	NA	NA	NA	NA	NA	NA	NA	NA	NA	31.43165839	2.865020134	27.19381611	1.372822148
29	1	1	2007	48.797222	-72.2425	10% fleur	NY-115	mid-season late	42.7	NA	3.912	NA	NA	NA	NA	NA	NA	NA	NA	NA	NA	13.1910302	3.5574	8.451809396	1.181820805
29	1	2	2007	48.797222	-72.2425	10% fleur	NY-115	mid-season late	41.66	NA	5.437	NA	NA	NA	NA	NA	NA	NA	NA	NA	NA	10.42151074	5.777790604	4.643720134	0
29	1	3	2007	48.797222	-72.2425	10% fleur	NY-115	mid-season late	41.68	NA	5.935	NA	NA	NA	NA	NA	NA	NA	NA	NA	NA	39.65665369	4.942159732	28.5308255	6.183668456
29	1	4	2007	48.797222	-72.2425	10% fleur	NY-115	mid-season late	41.85	NA	5.804	NA	NA	NA	NA	NA	NA	NA	NA	NA	NA	36.9826349	3.151522148	27.1221906	6.708922148
29	1	5	2007	48.797222	-72.2425	10% fleur	NY-115	mid-season late	41.46	NA	5.719	NA	NA	NA	NA	NA	NA	NA	NA	NA	NA	45.26731812	4.870534228	30.20208725	10.19469664
29	1	6	2007	48.797222	-72.2425	10% fleur	NY-115	mid-season late	42.28	NA	5.765	NA	NA	NA	NA	NA	NA	NA	NA	NA	NA	27.88619597	6.971548993	16.25898926	4.655657718
29	2	1	2007	48.797222	-72.2425	10% fleur	NY-115	mid-season late	NA	NA	NA	NA	NA	NA	NA	NA	NA	NA	NA	NA	NA	12.22408591	4.321405369	7.902680537	0
29	2	2	2007	48.797222	-72.2425	10% fleur	NY-115	mid-season late	43.99	NA	4.715	NA	NA	NA	NA	NA	NA	NA	NA	NA	NA	37.818265769999996	7.043174497	26.40593557	4.369155705
29	2	3	2007	48.797222	-72.2425	10% fleur	NY-115	mid-season late	42.41	NA	5.192	NA	NA	NA	NA	NA	NA	NA	NA	NA	NA	36.27831745	3.366398658	30.22596242	2.685956376
29	2	4	2007	48.797222	-72.2425	10% fleur	NY-115	mid-season late	42.47	NA	5.658	NA	NA	NA	NA	NA	NA	NA	NA	NA	NA	34.64286846	2.69789396	28.31594899	3.629025503
29	2	5	2007	48.797222	-72.2425	10% fleur	NY-115	mid-season late	44.1	NA	5.527	NA	NA	NA	NA	NA	NA	NA	NA	NA	NA	46.1745745	5.586789262	26.33431007	14.25347517
29	2	6	2007	48.797222	-72.2425	10% fleur	NY-115	mid-season late	43.57	NA	6.002	NA	NA	NA	NA	NA	NA	NA	NA	NA	NA	39.16482523	3.915527517	26.35818523	8.891112483
29	3	1	2007	48.797222	-72.2425	10% fleur	NY-115	mid-season late	44.78	NA	2.859	NA	NA	NA	NA	NA	NA	NA	NA	NA	NA	12.22408591	5.204786577	7.019299329	0
29	3	2	2007	48.797222	-72.2425	10% fleur	NY-115	mid-season late	44.81	NA	4.421	NA	NA	NA	NA	NA	NA	NA	NA	NA	NA	30.89446711	7.210300671	23.68416644	0
29	3	3	2007	48.797222	-72.2425	10% fleur	NY-115	mid-season late	43.5	NA	4.937	NA	NA	NA	NA	NA	NA	NA	NA	NA	NA	34.69061879	2.196515436	32.49410336	0
29	3	4	2007	48.797222	-72.2425	10% fleur	NY-115	mid-season late	43.69	NA	4.937	NA	NA	NA	NA	NA	NA	NA	NA	NA	NA	24.54367248	7.902680537	16.64099195	0
29	3	5	2007	48.797222	-72.2425	10% fleur	NY-115	mid-season late	43.74	NA	5.36	NA	NA	NA	NA	NA	NA	NA	NA	NA	NA	33.97436376	1.28925906	24.06616913	8.61893557
29	3	6	2007	48.797222	-72.2425	10% fleur	NY-115	mid-season late	42.14	NA	5.342	NA	NA	NA	NA	NA	NA	NA	NA	NA	NA	43.19017852	5.180911409	31.75397315	6.25529396
30	1	1	2007	48.797222	-72.2425	10% fleur	Reba	mid-season	45.43	NA	3.894	NA	NA	NA	NA	NA	NA	NA	NA	NA	NA	18.39581678	2.984395973	14.03859866	1.372822148
30	1	2	2007	48.797222	-72.2425	10% fleur	Reba	mid-season	45.07	NA	4.432	NA	NA	NA	NA	NA	NA	NA	NA	NA	NA	27.02668993	4.607907383	22.41878255	0
30	1	3	2007	48.797222	-72.2425	10% fleur	Reba	mid-season	42.77	NA	5.459	NA	NA	NA	NA	NA	NA	NA	NA	NA	NA	39.8715302	3.843902013	27.88619597	8.141432215
30	1	4	2007	48.797222	-72.2425	10% fleur	Reba	mid-season	43.05	NA	5.76	NA	NA	NA	NA	NA	NA	NA	NA	NA	NA	43.16630336	2.292016107	24.68692349	16.18736376
30	1	5	2007	48.797222	-72.2425	10% fleur	Reba	mid-season	42.72	NA	5.393	NA	NA	NA	NA	NA	NA	NA	NA	NA	NA	37.37657517	6.446295302	29.48583221	1.444447651
30	1	6	2007	48.797222	-72.2425	10% fleur	Reba	mid-season	41.9	NA	5.687	NA	NA	NA	NA	NA	NA	NA	NA	NA	NA	39.32240134	5.777790604	26.09555839	7.449052349
30	1	7	2007	48.797222	-72.2425	10% fleur	Reba	mid-season	41.7	NA	6.068	NA	NA	NA	NA	NA	NA	NA	NA	NA	NA	34.52349262	2.936645638	21.89352886	9.693318121
30	1	8	2007	48.797222	-72.2425	10% fleur	Reba	mid-season	41.04	NA	5.459	NA	NA	NA	NA	NA	NA	NA	NA	NA	NA	37.46013826	6.756672483	30.70346577	0
30	1	9	2007	48.797222	-72.2425	10% fleur	Reba	mid-season	40.53	NA	5.958	NA	NA	NA	NA	NA	NA	NA	NA	NA	NA	40.5400349	1.647386577	29.41420671	9.478441611
30	1	10	2007	48.797222	-72.2425	10% fleur	Reba	mid-season	38.76	NA	5.805	NA	NA	NA	NA	NA	NA	NA	NA	NA	NA	30.09464899	2.196515436	24.2332953	3.664838255
30	1	11	2007	48.797222	-72.2425	NA	Reba	mid-season	NA	NA	NA	NA	NA	NA	NA	NA	NA	NA	NA	NA	NA	33.74754966	1.599636242	29.67683356	2.471079866
30	1	12	2007	48.797222	-72.2425	NA	Reba	mid-season	NA	NA	NA	NA	NA	NA	NA	NA	NA	NA	NA	NA	NA	30.59602752	1.026632215	24.28104564	5.288349664
30	2	1	2007	48.797222	-72.2425	10% fleur	Reba	mid-season	46.55	NA	3.286	NA	NA	NA	NA	NA	NA	NA	NA	NA	NA	21.24889933	7.32967651	13.91922282	0
30	2	2	2007	48.797222	-72.2425	10% fleur	Reba	mid-season	46.15	NA	5.195	NA	NA	NA	NA	NA	NA	NA	NA	NA	NA	38.98814899	8.547310067	26.19105906	4.249779866
30	2	3	2007	48.797222	-72.2425	10% fleur	Reba	mid-season	46.06	NA	5.687	NA	NA	NA	NA	NA	NA	NA	NA	NA	NA	45.29119329	5.730040268	33.97436376	5.586789262
30	2	4	2007	48.797222	-72.2425	10% fleur	Reba	mid-season	44.19	NA	6.221	NA	NA	NA	NA	NA	NA	NA	NA	NA	NA	42.47392349	10.31407248	32.15985101	0
30	2	5	2007	48.797222	-72.2425	10% fleur	Reba	mid-season	46.5	NA	5.464	NA	NA	NA	NA	NA	NA	NA	NA	NA	NA	36.72000805	10.31407248	26.40593557	0
30	2	6	2007	48.797222	-72.2425	10% fleur	Reba	mid-season	44.32	NA	6.43	NA	NA	NA	NA	NA	NA	NA	NA	NA	NA	38.70164698	3.629025503	32.32697718	2.745644295
30	2	7	2007	48.797222	-72.2425	10% fleur	Reba	mid-season	43.31	NA	5.708	NA	NA	NA	NA	NA	NA	NA	NA	NA	NA	43.56024362	2.387516779	33.37748456	7.795242282
30	2	8	2007	48.797222	-72.2425	10% fleur	Reba	mid-season	45.87	NA	5.83	NA	NA	NA	NA	NA	NA	NA	NA	NA	NA	44.31231141	4.345280537	39.96703087	0
30	2	9	2007	48.797222	-72.2425	10% fleur	Reba	mid-season	44.84	NA	5.967	NA	NA	NA	NA	NA	NA	NA	NA	NA	NA	28.24432349	4.178154362	18.16900268	5.897166443
30	2	10	2007	48.797222	-72.2425	10% fleur	Reba	mid-season	43.04	NA	6.132	NA	NA	NA	NA	NA	NA	NA	NA	NA	NA	22.13228054	4.225904698	17.90637584	0
30	2	11	2007	48.797222	-72.2425	NA	Reba	mid-season	NA	NA	NA	NA	NA	NA	NA	NA	NA	NA	NA	NA	NA	48.38541503	1.50413557	28.78390228	18.09737718
30	2	12	2007	48.797222	-72.2425	NA	Reba	mid-season	NA	NA	NA	NA	NA	NA	NA	NA	NA	NA	NA	NA	NA	43.23792886	3.056021477	35.88437718	4.297530201
30	3	1	2007	48.797222	-72.2425	10% fleur	Reba	mid-season	43.94	NA	3.363	NA	NA	NA	NA	NA	NA	NA	NA	NA	NA	16.86780604	7.54455302	9.32325302	0
30	3	2	2007	48.797222	-72.2425	10% fleur	Reba	mid-season	45.33	NA	4.436	NA	NA	NA	NA	NA	NA	NA	NA	NA	NA	33.56848591	5.467413423	28.10107248	0
30	3	3	2007	48.797222	-72.2425	10% fleur	Reba	mid-season	44.79	NA	5.268	NA	NA	NA	NA	NA	NA	NA	NA	NA	NA	37.59145168	4.775033557	30.51246443	2.303953691
30	3	4	2007	48.797222	-72.2425	10% fleur	Reba	mid-season	45.05	NA	5.645	NA	NA	NA	NA	NA	NA	NA	NA	NA	NA	42.65298725	6.780547651	33.32973423	2.542705369
30	3	5	2007	48.797222	-72.2425	10% fleur	Reba	mid-season	44.81	NA	5.353	NA	NA	NA	NA	NA	NA	NA	NA	NA	NA	36.66032013	4.058778523	31.10934362	1.492197987
30	3	6	2007	48.797222	-72.2425	10% fleur	Reba	mid-season	47.05	NA	5.691	NA	NA	NA	NA	NA	NA	NA	NA	NA	NA	31.26453221	3.629025503	22.58590872	5.049597987
30	3	7	2007	48.797222	-72.2425	10% fleur	Reba	mid-season	45.6	NA	5.208	NA	NA	NA	NA	NA	NA	NA	NA	NA	NA	35.62175034	4.512406711	28.24432349	2.865020134
30	3	8	2007	48.797222	-72.2425	10% fleur	Reba	mid-season	45.77	NA	5.367	NA	NA	NA	NA	NA	NA	NA	NA	NA	NA	38.77327248	9.836569128	28.93670336	0
30	3	9	2007	48.797222	-72.2425	10% fleur	Reba	mid-season	44.41	NA	5.098	NA	NA	NA	NA	NA	NA	NA	NA	NA	NA	22.77691007	5.682289933	17.09462013	0
30	3	10	2007	48.797222	-72.2425	10% fleur	Reba	mid-season	44.67	NA	5.884	NA	NA	NA	NA	NA	NA	NA	NA	NA	NA	30.82284161	5.133161074	25.68968054	0
30	3	11	2007	48.797222	-72.2425	NA	Reba	mid-season	NA	NA	NA	NA	NA	NA	NA	NA	NA	NA	NA	NA	NA	36.97069732	6.350794631	25.7135557	4.90634698
30	3	12	2007	48.797222	-72.2425	NA	Reba	mid-season	NA	NA	NA	NA	NA	NA	NA	NA	NA	NA	NA	NA	NA	34.3	6.516853933	22.69662921	5.056179775
31	1	1	2007	48.797222	-72.2425	10% fleur	Yukon Gold	mid-season	44.21	NA	3.856	NA	NA	NA	NA	NA	NA	NA	NA	NA	NA	18.00187651	3.748401342	14.25347517	0
31	1	2	2007	48.797222	-72.2425	10% fleur	Yukon Gold	mid-season	42.92	NA	4.83	NA	NA	NA	NA	NA	NA	NA	NA	NA	NA	29.82008456	3.629025503	26.19105906	0
31	1	3	2007	48.797222	-72.2425	10% fleur	Yukon Gold	mid-season	43.76	NA	5.545	NA	NA	NA	NA	NA	NA	NA	NA	NA	NA	41.04141342	2.101014765	29.89171007	9.048688591
31	1	4	2007	48.797222	-72.2425	10% fleur	Yukon Gold	mid-season	42.86	NA	5.531	NA	NA	NA	NA	NA	NA	NA	NA	NA	NA	34.86968255	3.652900671	27.7190698	3.497712081
31	1	5	2007	48.797222	-72.2425	10% fleur	Yukon Gold	mid-season	42.95	NA	5.678	NA	NA	NA	NA	NA	NA	NA	NA	NA	NA	45.01662886	3.533524832	40.25353289	1.229571141
31	1	6	2007	48.797222	-72.2425	10% fleur	Yukon Gold	mid-season	43.49	NA	5.908	NA	NA	NA	NA	NA	NA	NA	NA	NA	NA	42.83205101	2.196515436	40.63553557	0
31	1	7	2007	48.797222	-72.2425	10% fleur	Yukon Gold	mid-season	44.2	NA	5.748	NA	NA	NA	NA	NA	NA	NA	NA	NA	NA	34.59511812	3.366398658	31.22871946	0
31	1	8	2007	48.797222	-72.2425	10% fleur	Yukon Gold	mid-season	44.17	NA	5.659	NA	NA	NA	NA	NA	NA	NA	NA	NA	NA	42.22323423	3.056021477	36.62450738	2.542705369
31	1	9	2007	48.797222	-72.2425	10% fleur	Yukon Gold	mid-season	41.65	NA	5.89	NA	NA	NA	NA	NA	NA	NA	NA	NA	NA	42.40229799	5.419663087	27.07444027	9.908194631
31	1	10	2007	48.797222	-72.2425	10% fleur	Yukon Gold	mid-season	43.78	NA	5.872	NA	NA	NA	NA	NA	NA	NA	NA	NA	NA	44.1690604	2.292016107	36.52900671	5.348037584
31	1	11	2007	48.797222	-72.2425	NA	Yukon Gold	mid-season	NA	NA	NA	NA	NA	NA	NA	NA	NA	NA	NA	NA	NA	37.99732953	3.008271141	29.8678349	5.12122349
31	1	12	2007	48.797222	-72.2425	NA	Yukon Gold	mid-season	NA	NA	NA	NA	NA	NA	NA	NA	NA	NA	NA	NA	NA	41.37566577	2.411391946	29.00832886	9.955944966
31	2	1	2007	48.797222	-72.2425	10% fleur	Yukon Gold	mid-season	46.08	NA	3.315	NA	NA	NA	NA	NA	NA	NA	NA	NA	NA	25.16442685	4.369155705	20.79527114	0
31	2	2	2007	48.797222	-72.2425	10% fleur	Yukon Gold	mid-season	46.76	NA	5.17	NA	NA	NA	NA	NA	NA	NA	NA	NA	NA	28.11301007	5.467413423	21.15339866	1.492197987
31	2	3	2007	48.797222	-72.2425	10% fleur	Yukon Gold	mid-season	42.94	NA	4.976	NA	NA	NA	NA	NA	NA	NA	NA	NA	NA	40.40872148	2.029389262	34.57124295	3.808089262
31	2	4	2007	48.797222	-72.2425	10% fleur	Yukon Gold	mid-season	46.49	NA	5.178	NA	NA	NA	NA	NA	NA	NA	NA	NA	NA	40.42065906	7.568428188	32.85223087	0
31	2	5	2007	48.797222	-72.2425	10% fleur	Yukon Gold	mid-season	44.62	NA	5.418	NA	NA	NA	NA	NA	NA	NA	NA	NA	NA	41.76960604	7.281926174	32.06435034	2.42332953
31	2	6	2007	48.797222	-72.2425	10% fleur	Yukon Gold	mid-season	45.55	NA	5.704	NA	NA	NA	NA	NA	NA	NA	NA	NA	NA	38.42708255	4.321405369	30.6795906	3.426086577
31	2	7	2007	48.797222	-72.2425	10% fleur	Yukon Gold	mid-season	44.87	NA	5.588	NA	NA	NA	NA	NA	NA	NA	NA	NA	NA	40.8384745	2.91277047	35.45462416	2.471079866
31	2	8	2007	48.797222	-72.2425	10% fleur	Yukon Gold	mid-season	45.09	NA	5.358	NA	NA	NA	NA	NA	NA	NA	NA	NA	NA	36.2425047	11.38845503	24.85404966	0
31	2	9	2007	48.797222	-72.2425	10% fleur	Yukon Gold	mid-season	45.32	NA	5.62	NA	NA	NA	NA	NA	NA	NA	NA	NA	NA	41.18466443	5.467413423	35.71725101	0
31	2	10	2007	48.797222	-72.2425	10% fleur	Yukon Gold	mid-season	42.24	NA	5.905	NA	NA	NA	NA	NA	NA	NA	NA	NA	NA	48.78890537	5.180911409	39.8715302	3.736463758
31	2	11	2007	48.797222	-72.2425	NA	Yukon Gold	mid-season	NA	NA	NA	NA	NA	NA	NA	NA	NA	NA	NA	NA	NA	38.34351946	1.910013423	26.52531141	9.908194631
31	2	12	2007	48.797222	-72.2425	NA	Yukon Gold	mid-season	NA	NA	NA	NA	NA	NA	NA	NA	NA	NA	NA	NA	NA	31.2048443	2.817269799	28.3875745	0
31	3	1	2007	48.797222	-72.2425	10% fleur	Yukon Gold	mid-season	45.59	NA	3.383	NA	NA	NA	NA	NA	NA	NA	NA	NA	NA	19.50601208	5.06153557	14.44447651	0
31	3	2	2007	48.797222	-72.2425	10% fleur	Yukon Gold	mid-season	45.94	NA	3.952	NA	NA	NA	NA	NA	NA	NA	NA	NA	NA	28.56663826	0.64462953	24.47204698	3.449961745
31	3	3	2007	48.797222	-72.2425	10% fleur	Yukon Gold	mid-season	44.66	NA	4.934	NA	NA	NA	NA	NA	NA	NA	NA	NA	NA	41.69798054	3.98715302	34.64286846	3.06795906
31	3	4	2007	48.797222	-72.2425	10% fleur	Yukon Gold	mid-season	46.65	NA	4.931	NA	NA	NA	NA	NA	NA	NA	NA	NA	NA	20.68783289	12.27183624	8.415996644	0
31	3	5	2007	48.797222	-72.2425	10% fleur	Yukon Gold	mid-season	45.83	NA	4.986	NA	NA	NA	NA	NA	NA	NA	NA	NA	NA	18.84944497	7.735554362	8.714436242	2.399454362
31	3	6	2007	48.797222	-72.2425	10% fleur	Yukon Gold	mid-season	43.56	NA	5.225	NA	NA	NA	NA	NA	NA	NA	NA	NA	NA	42.12773356	3.079896644	35.12037181	3.927465101
31	3	7	2007	48.797222	-72.2425	10% fleur	Yukon Gold	mid-season	47.21	NA	4.768	NA	NA	NA	NA	NA	NA	NA	NA	NA	NA	18.09737718	9.502316779	8.595060403	0
31	3	8	2007	48.797222	-72.2425	10% fleur	Yukon Gold	mid-season	45.28	NA	5.304	NA	NA	NA	NA	NA	NA	NA	NA	NA	NA	36.89907181	5.371912752	30.39308859	1.13407047
31	3	9	2007	48.797222	-72.2425	10% fleur	Yukon Gold	mid-season	43.04	NA	4.971	NA	NA	NA	NA	NA	NA	NA	NA	NA	NA	44.43168725	5.037660403	29.46195705	9.932069799
31	3	10	2007	48.797222	-72.2425	10% fleur	Yukon Gold	mid-season	40.7	NA	5.57	NA	NA	NA	NA	NA	NA	NA	NA	NA	NA	41.56666711	4.106528859	29.43808188	8.022056376
31	3	11	2007	48.797222	-72.2425	NA	Yukon Gold	mid-season	NA	NA	NA	NA	NA	NA	NA	NA	NA	NA	NA	NA	NA	33.66398658	3.438024161	26.74018792	3.485774497
31	3	12	2007	48.797222	-72.2425	NA	Yukon Gold	mid-season	NA	NA	NA	NA	NA	NA	NA	NA	NA	NA	NA	NA	NA	38.91652349	1.933888591	31.03771812	5.944916779
32	1	1	2007	46.775833	-71.631111	10% fleur	FL 1207	mid-season late	35.81	0.2654	4.121	0.24	3.69	1.22	0.69	NA	NA	NA	NA	NA	NA	15.27166667	1.892488889	13.37917778	0
32	1	2	2007	46.775833	-71.631111	10% fleur	FL 1207	mid-season late	34.69	NA	2.897	0.26	4.46	1.2	0.59	NA	NA	NA	NA	NA	NA	36.62804444	1.281622222	31.40573333	3.940688889
32	1	3	2007	46.775833	-71.631111	10% fleur	FL 1207	mid-season late	37.62	0.3204	4.162	0.27	3.92	0.72	0.44	NA	NA	NA	NA	NA	NA	43.39901176	2.206729412	36.18275294	5.009529412
32	1	4	2007	46.775833	-71.631111	10% fleur	FL 1207	mid-season late	37.23	0.311	4.455	0.3	4.03	0.69	0.53	NA	NA	NA	NA	NA	NA	27.64752941	1.623341176	24.19792941	1.826258824
32	1	5	2007	46.775833	-71.631111	10% fleur	FL 1207	mid-season late	47.17	NA	3.396	0.23	4.4	1.41	0.78	NA	NA	NA	NA	NA	NA	43.38632941	2.739388235	38.78263529	1.864305882
32	1	6	2007	46.775833	-71.631111	10% fleur	FL 1207	mid-season late	38.05	0.3167	3.78	0.32	4.08	0.63	0.41	NA	NA	NA	NA	NA	NA	47.20371765	3.474964706	38.54167059	5.187082353
32	1	7	2007	46.775833	-71.631111	10% fleur	FL 1207	mid-season late	37.33	0.2872	4.108	0.28	4.19	1.03	0.37	NA	NA	NA	NA	NA	NA	41.73762353	1.521882353	35.19352941	5.022211765
32	1	8	2007	46.775833	-71.631111	NA	FL 1207	mid-season late	NA	NA	NA	NA	NA	NA	NA	NA	NA	NA	NA	NA	NA	30.55178824	1.864305882	28.14214118	0.545341176
32	1	9	2007	46.775833	-71.631111	NA	FL 1207	mid-season late	NA	NA	NA	NA	NA	NA	NA	NA	NA	NA	NA	NA	NA	24.31207059	2.029176471	22.28289412	0
32	1	10	2007	46.775833	-71.631111	NA	FL 1207	mid-season late	NA	NA	NA	NA	NA	NA	NA	NA	NA	NA	NA	NA	NA	20.34249412	1.217505882	15.78952941	3.335458824
32	2	1	2007	46.775833	-71.631111	10% fleur	FL 1207	mid-season late	48.28	NA	4.296	0.33	4.02	0.95	0.36	NA	NA	NA	NA	NA	NA	37.81877647	1.090682353	35.25694118	1.471152941
32	2	2	2007	46.775833	-71.631111	10% fleur	FL 1207	mid-season late	47.95	NA	4.191	0.3	3.4	0.94	0.7	NA	NA	NA	NA	NA	NA	35.91642353	2.498423529	31.97221176	1.445788235
32	2	3	2007	46.775833	-71.631111	10% fleur	FL 1207	mid-season late	47.06	NA	3.979	0.25	3.13	0.91	0.59	NA	NA	NA	NA	NA	NA	36.15738824	1.788211765	31.62978824	2.739388235
32	2	4	2007	46.775833	-71.631111	10% fleur	FL 1207	mid-season late	47.29	NA	3.609	0.28	3.2	0.8	0.52	NA	NA	NA	NA	NA	NA	44.52774118	2.396964706	38.82068235	3.310094118
32	2	5	2007	46.775833	-71.631111	10% fleur	FL 1207	mid-season late	47.92	NA	4.437	0.28	3.28	0.84	0.59	NA	NA	NA	NA	NA	NA	35.34571765	1.623341176	31.75661176	1.965764706
32	2	6	2007	46.775833	-71.631111	10% fleur	FL 1207	mid-season late	46.89	NA	3.691	0.26	2.93	0.94	0.69	NA	NA	NA	NA	NA	NA	37.98364706	1.813576471	33.418	2.752070588
32	2	7	2007	46.775833	-71.631111	10% fleur	FL 1207	mid-season late	46.57	NA	3.859	0.26	3.74	0.79	0.53	NA	NA	NA	NA	NA	NA	48.38317647	2.270141176	41.62348235	4.489552941
32	2	8	2007	46.775833	-71.631111	NA	FL 1207	mid-season late	NA	NA	NA	NA	NA	NA	NA	NA	NA	NA	NA	NA	NA	30.85616471	1.851623529	29.00454118	0
32	2	9	2007	46.775833	-71.631111	NA	FL 1207	mid-season late	NA	NA	NA	NA	NA	NA	NA	NA	NA	NA	NA	NA	NA	28.50992941	3.094494118	25.41543529	0
32	2	10	2007	46.775833	-71.631111	NA	FL 1207	mid-season late	NA	NA	NA	NA	NA	NA	NA	NA	NA	NA	NA	NA	NA	35.10475294	1.636023529	29.47378824	3.994941176
32	3	1	2007	46.775833	-71.631111	10% fleur	FL 1207	mid-season late	43.71	NA	3.836	0.24	2.98	1.09	0.75	NA	NA	NA	NA	NA	NA	34.59745882	2.536470588	31.60442353	0.456564706
32	3	2	2007	46.775833	-71.631111	10% fleur	FL 1207	mid-season late	44.62	NA	4.002	0.25	3.05	1.09	0.76	NA	NA	NA	NA	NA	NA	37.17197647	1.991129412	33.17703529	2.003811765
32	3	3	2007	46.775833	-71.631111	10% fleur	FL 1207	mid-season late	45.78	NA	3.925	0.26	2.42	1.2	0.73	NA	NA	NA	NA	NA	NA	37.21002353	2.878894118	33.532141180000004	0.798988235
32	3	4	2007	46.775833	-71.631111	10% fleur	FL 1207	mid-season late	44.93	NA	3.285	0.26	2.58	1.05	0.68	NA	NA	NA	NA	NA	NA	39.56894118	3.005717647	35.10475294	1.458470588
32	3	5	2007	46.775833	-71.631111	10% fleur	FL 1207	mid-season late	45.15	NA	3.479	0.24	2.29	1.17	0.95	NA	NA	NA	NA	NA	NA	34.67355294	2.8028	31.22395294	0.6468
32	3	6	2007	46.775833	-71.631111	10% fleur	FL 1207	mid-season late	46.02	NA	3.564	0.24	2.66	1.21	0.6	NA	NA	NA	NA	NA	NA	34.64818824	3.804705882	30.32350588	0.519976471
32	3	7	2007	46.775833	-71.631111	10% fleur	FL 1207	mid-season late	45.19	NA	3.406	0.27	2.52	1.09	0.71	NA	NA	NA	NA	NA	NA	40.81181176	3.043764706	36.52517647	1.242870588
32	3	8	2007	46.775833	-71.631111	NA	FL 1207	mid-season late	NA	NA	NA	NA	NA	NA	NA	NA	NA	NA	NA	NA	NA	26.45538824	2.637929412	23.81745882	0
32	3	9	2007	46.775833	-71.631111	NA	FL 1207	mid-season late	NA	NA	NA	NA	NA	NA	NA	NA	NA	NA	NA	NA	NA	31.87075294	3.994941176	27.87581176	0
32	3	10	2007	46.775833	-71.631111	NA	FL 1207	mid-season late	NA	NA	NA	NA	NA	NA	NA	NA	NA	NA	NA	NA	NA	34.96524706	3.994941176	29.99376471	0.976541176
33	1	1	2008	46.728889	-72.273611	NA	Reba	mid-season	NA	NA	NA	NA	NA	NA	NA	NA	NA	NA	NA	NA	NA	6.876659111	5.509654222	1.367004889	0
33	1	2	2008	46.728889	-72.273611	NA	Reba	mid-season	NA	NA	NA	NA	NA	NA	NA	NA	NA	NA	NA	NA	NA	14.95638661	8.525565389	5.412506667	1.018314556
33	1	3	2008	46.728889	-72.273611	NA	Reba	mid-season	NA	NA	NA	NA	NA	NA	NA	NA	NA	NA	NA	NA	NA	19.11638372	9.396423833	8.067584056	1.652375833
33	1	4	2008	46.728889	-72.273611	NA	Reba	mid-season	NA	NA	NA	NA	NA	NA	NA	NA	NA	NA	NA	NA	NA	17.61406617	11.08436261	6.132439444	0.397264111
33	1	5	2008	46.728889	-72.273611	NA	Reba	mid-season	NA	NA	NA	NA	NA	NA	NA	NA	NA	NA	NA	NA	NA	26.08758822	9.587249389	14.60943106	1.890907778
33	1	6	2008	46.728889	-72.273611	NA	Reba	mid-season	NA	NA	NA	NA	NA	NA	NA	NA	NA	NA	NA	NA	NA	24.231376	9.414639	13.97623717	0.840499833
33	1	7	2008	46.728889	-72.273611	NA	Reba	mid-season	NA	NA	NA	NA	NA	NA	NA	NA	NA	NA	NA	NA	NA	26.6279715	9.994054778	13.11925694	3.514659778
33	2	1	2008	46.728889	-72.273611	NA	Reba	mid-season	NA	NA	NA	NA	NA	NA	NA	NA	NA	NA	NA	NA	NA	9.563829889	6.172339333	3.391490556	0
33	2	2	2008	46.728889	-72.273611	NA	Reba	mid-season	NA	NA	NA	NA	NA	NA	NA	NA	NA	NA	NA	NA	NA	21.75845028	9.943746222	11.40009217	0.414611889
33	2	3	2008	46.728889	-72.273611	NA	Reba	mid-season	NA	NA	NA	NA	NA	NA	NA	NA	NA	NA	NA	NA	NA	24.81426133	11.26564689	10.79205256	2.756561889
33	2	4	2008	46.728889	-72.273611	NA	Reba	mid-season	NA	NA	NA	NA	NA	NA	NA	NA	NA	NA	NA	NA	NA	NA	NA	NA	NA
33	2	5	2008	46.728889	-72.273611	NA	Reba	mid-season	NA	NA	NA	NA	NA	NA	NA	NA	NA	NA	NA	NA	NA	31.87567428	10.960326	16.99388311	3.921465167
33	2	6	2008	46.728889	-72.273611	NA	Reba	mid-season	NA	NA	NA	NA	NA	NA	NA	NA	NA	NA	NA	NA	NA	28.07390878	10.75562222	15.26257489	2.055711667
33	2	7	2008	46.728889	-72.273611	NA	Reba	mid-season	NA	NA	NA	NA	NA	NA	NA	NA	NA	NA	NA	NA	NA	37.13985744	13.41416917	12.97266822	10.75302006
33	3	1	2008	46.728889	-72.273611	NA	Reba	mid-season	NA	NA	NA	NA	NA	NA	NA	NA	NA	NA	NA	NA	NA	6.186217556	3.916260833	2.132041889	0.137914833
33	3	2	2008	46.728889	-72.273611	NA	Reba	mid-season	NA	NA	NA	NA	NA	NA	NA	NA	NA	NA	NA	NA	NA	17.81963733	11.3896835	6.226984833	0.202969
33	3	3	2008	46.728889	-72.273611	NA	Reba	mid-season	NA	NA	NA	NA	NA	NA	NA	NA	NA	NA	NA	NA	NA	18.26374044	8.108351333	8.801395056	1.353994056
33	3	4	2008	46.728889	-72.273611	NA	Reba	mid-season	NA	NA	NA	NA	NA	NA	NA	NA	NA	NA	NA	NA	NA	27.62286656	9.559492944	16.49860406	1.564769556
33	3	5	2008	46.728889	-72.273611	NA	Reba	mid-season	NA	NA	NA	NA	NA	NA	NA	NA	NA	NA	NA	NA	NA	24.95130878	12.16512917	10.82154378	1.964635833
33	3	6	2008	46.728889	-72.273611	NA	Reba	mid-season	NA	NA	NA	NA	NA	NA	NA	NA	NA	NA	NA	NA	NA	26.75461028	9.701744722	15.89490139	1.157964167
33	3	7	2008	46.728889	-72.273611	NA	Reba	mid-season	NA	NA	NA	NA	NA	NA	NA	NA	NA	NA	NA	NA	NA	28.30810378	10.85016761	15.47681994	1.981116222
34	1	1	2008	46.728889	-72.273611	NA	Chieftain	mid-season	NA	NA	NA	NA	NA	NA	NA	NA	NA	NA	NA	NA	NA	8.873388333	7.728435	1.144953333	0
34	1	2	2008	46.728889	-72.273611	NA	Chieftain	mid-season	NA	NA	NA	NA	NA	NA	NA	NA	NA	NA	NA	NA	NA	25.27571222	12.50774778	11.58831556	1.179648889
34	1	3	2008	46.728889	-72.273611	NA	Chieftain	mid-season	NA	NA	NA	NA	NA	NA	NA	NA	NA	NA	NA	NA	NA	26.81099056	10.77297	14.66754611	1.370474444
34	1	4	2008	46.728889	-72.273611	NA	Chieftain	mid-season	NA	NA	NA	NA	NA	NA	NA	NA	NA	NA	NA	NA	NA	31.39947778	10.97246944	18.77896944	1.648038889
34	1	5	2008	46.728889	-72.273611	NA	Chieftain	mid-season	NA	NA	NA	NA	NA	NA	NA	NA	NA	NA	NA	NA	NA	28.89272389	6.982480556	21.29439722	0.615846111
34	1	6	2008	46.728889	-72.273611	NA	Chieftain	mid-season	NA	NA	NA	NA	NA	NA	NA	NA	NA	NA	NA	NA	NA	32.709235	12.46437833	18.51007889	1.734777778
34	1	7	2008	46.728889	-72.273611	NA	Chieftain	mid-season	NA	NA	NA	NA	NA	NA	NA	NA	NA	NA	NA	NA	NA	30.88771833	12.06537944	16.97480056	1.847538333
34	2	1	2008	46.728889	-72.273611	NA	Chieftain	mid-season	NA	NA	NA	NA	NA	NA	NA	NA	NA	NA	NA	NA	NA	12.89720539	7.8923715	5.004833889	0
34	2	2	2008	46.728889	-72.273611	NA	Chieftain	mid-season	NA	NA	NA	NA	NA	NA	NA	NA	NA	NA	NA	NA	NA	26.29923111	12.68122556	13.26237611	0.355629444
34	2	3	2008	46.728889	-72.273611	NA	Chieftain	mid-season	NA	NA	NA	NA	NA	NA	NA	NA	NA	NA	NA	NA	NA	23.76645556	9.706081667	12.77663833	1.2837355560000001
34	2	4	2008	46.728889	-72.273611	NA	Chieftain	mid-season	NA	NA	NA	NA	NA	NA	NA	NA	NA	NA	NA	NA	NA	29.76878667	12.03935778	15.95995556	1.769473333
34	2	5	2008	46.728889	-72.273611	NA	Chieftain	mid-season	NA	NA	NA	NA	NA	NA	NA	NA	NA	NA	NA	NA	NA	34.10573111	7.138610556	21.98830833	4.978812222
34	2	6	2008	46.728889	-72.273611	NA	Chieftain	mid-season	NA	NA	NA	NA	NA	NA	NA	NA	NA	NA	NA	NA	NA	35.84050889	9.870885556	22.76895833	3.200665
34	2	7	2008	46.728889	-72.273611	NA	Chieftain	mid-season	NA	NA	NA	NA	NA	NA	NA	NA	NA	NA	NA	NA	NA	33.99297056	9.454538889	22.85569722	1.682734444
34	3	1	2008	46.728889	-72.273611	NA	Chieftain	mid-season	NA	NA	NA	NA	NA	NA	NA	NA	NA	NA	NA	NA	NA	9.298408889	7.711087222	1.049540556	0.537781111
34	3	2	2008	46.728889	-72.273611	NA	Chieftain	mid-season	NA	NA	NA	NA	NA	NA	NA	NA	NA	NA	NA	NA	NA	20.90927656	8.505615444	12.17814	0.225521111
34	3	3	2008	46.728889	-72.273611	NA	Chieftain	mid-season	NA	NA	NA	NA	NA	NA	NA	NA	NA	NA	NA	NA	NA	23.58430389	11.29340333	12.07405333	0.216847222
34	3	4	2008	46.728889	-72.273611	NA	Chieftain	mid-season	NA	NA	NA	NA	NA	NA	NA	NA	NA	NA	NA	NA	NA	28.025335	12.31692222	15.04919722	0.659215556
34	3	5	2008	46.728889	-72.273611	NA	Chieftain	mid-season	NA	NA	NA	NA	NA	NA	NA	NA	NA	NA	NA	NA	NA	34.48738222	8.986148889	18.64886111	6.852372222
34	3	6	2008	46.728889	-72.273611	NA	Chieftain	mid-season	NA	NA	NA	NA	NA	NA	NA	NA	NA	NA	NA	NA	NA	28.59781167	10.89440444	15.73443444	1.968972778
34	3	7	2008	46.728889	-72.273611	NA	Chieftain	mid-season	NA	NA	NA	NA	NA	NA	NA	NA	NA	NA	NA	NA	NA	26.22984	10.20916722	15.64769556	0.372977222
35	1	1	2008	46.728889	-72.273611	NA	Goldrush	mid-season	NA	NA	NA	NA	NA	NA	NA	NA	NA	NA	NA	NA	NA	5.744716611	3.547620556	2.197096056	0
35	1	2	2008	46.728889	-72.273611	NA	Goldrush	mid-season	NA	NA	NA	NA	NA	NA	NA	NA	NA	NA	NA	NA	NA	17.95668478	10.913487	6.485466722	0.557731056
35	1	3	2008	46.728889	-72.273611	NA	Goldrush	mid-season	NA	NA	NA	NA	NA	NA	NA	NA	NA	NA	NA	NA	NA	17.89683494	7.686800333	10.21003461	0
35	1	4	2008	46.728889	-72.273611	NA	Goldrush	mid-season	NA	NA	NA	NA	NA	NA	NA	NA	NA	NA	NA	NA	NA	15.0899645	9.301011056	5.324033	0.464920444
35	1	5	2008	46.728889	-72.273611	NA	Goldrush	mid-season	NA	NA	NA	NA	NA	NA	NA	NA	NA	NA	NA	NA	NA	24.88191767	9.523062611	13.92419383	1.434661222
35	1	6	2008	46.728889	-72.273611	NA	Goldrush	mid-season	NA	NA	NA	NA	NA	NA	NA	NA	NA	NA	NA	NA	NA	27.32708694	9.007833611	15.97383378	2.345419556
35	1	7	2008	46.728889	-72.273611	NA	Goldrush	mid-season	NA	NA	NA	NA	NA	NA	NA	NA	NA	NA	NA	NA	NA	25.97656244	8.667817167	16.44916289	0.859582389
35	2	1	2008	46.728889	-72.273611	NA	Goldrush	mid-season	NA	NA	NA	NA	NA	NA	NA	NA	NA	NA	NA	NA	NA	8.824814556	5.981513778	2.843300778	0
35	2	2	2008	46.728889	-72.273611	NA	Goldrush	mid-season	NA	NA	NA	NA	NA	NA	NA	NA	NA	NA	NA	NA	NA	14.16359317	7.787417444	6.176676278	0.199499444
35	2	3	2008	46.728889	-72.273611	NA	Goldrush	mid-season	NA	NA	NA	NA	NA	NA	NA	NA	NA	NA	NA	NA	NA	16.62177328	11.25437083	5.117594444	0.249808
35	2	4	2008	46.728889	-72.273611	NA	Goldrush	mid-season	NA	NA	NA	NA	NA	NA	NA	NA	NA	NA	NA	NA	NA	21.18423883	9.4536715	10.87705667	0.853510667
35	2	5	2008	46.728889	-72.273611	NA	Goldrush	mid-season	NA	NA	NA	NA	NA	NA	NA	NA	NA	NA	NA	NA	NA	31.06119611	7.532405111	19.50757611	4.021214889
35	2	6	2008	46.728889	-72.273611	NA	Goldrush	mid-season	NA	NA	NA	NA	NA	NA	NA	NA	NA	NA	NA	NA	NA	30.12701828	7.513322556	19.625541	2.988154722
35	2	7	2008	46.728889	-72.273611	NA	Goldrush	mid-season	NA	NA	NA	NA	NA	NA	NA	NA	NA	NA	NA	NA	NA	24.47684706	12.32733089	11.26130994	0.888206222
35	3	1	2008	46.728889	-72.273611	NA	Goldrush	mid-season	NA	NA	NA	NA	NA	NA	NA	NA	NA	NA	NA	NA	NA	4.761965	3.591857389	1.170107611	0
35	3	2	2008	46.728889	-72.273611	NA	Goldrush	mid-season	NA	NA	NA	NA	NA	NA	NA	NA	NA	NA	NA	NA	NA	26.2844855	11.59005033	13.61887294	1.075562222
35	3	3	2008	46.728889	-72.273611	NA	Goldrush	mid-season	NA	NA	NA	NA	NA	NA	NA	NA	NA	NA	NA	NA	NA	20.60222089	9.3678	10.81460467	0.419816222
35	3	4	2008	46.728889	-72.273611	NA	Goldrush	mid-season	NA	NA	NA	NA	NA	NA	NA	NA	NA	NA	NA	NA	NA	14.37697083	8.085799222	5.869620611	0.421551
35	3	5	2008	46.728889	-72.273611	NA	Goldrush	mid-season	NA	NA	NA	NA	NA	NA	NA	NA	NA	NA	NA	NA	NA	30.21549194	7.737976278	19.40869378	3.068821889
35	3	6	2008	46.728889	-72.273611	NA	Goldrush	mid-season	NA	NA	NA	NA	NA	NA	NA	NA	NA	NA	NA	NA	NA	28.493725	11.53887439	14.86444339	2.090407222
35	3	7	2008	46.728889	-72.273611	NA	Goldrush	mid-season	NA	NA	NA	NA	NA	NA	NA	NA	NA	NA	NA	NA	NA	27.1588135	10.73133533	14.42727939	2.000198778
36	1	1	2008	48.797222	-72.2425	10% fleur	AC Belmont	early	44.36	0.3443	3.027	0.18	4.42	1.12	0.24	NA	4e-4	0.003	0.017	0.034	0.0228	19.3234423	11.30284117	8.020601128	0
36	1	2	2008	48.797222	-72.2425	10% fleur	AC Belmont	early	44.71	0.238	4.51	0.2	4.8	0.91	0.27	NA	4e-4	0.002	0.022	0.02	0.008	19.26376521	5.729000805	13.5347644	0
36	1	3	2008	48.797222	-72.2425	10% fleur	AC Belmont	early	44.75	0.2433	4.992	0.2	4.32	0.86	0.31	NA	4e-4	0.001	0.022	0.017	0.0018	20.50504872	7.996730291	9.787043043	2.721275383
36	1	4	2008	48.797222	-72.2425	10% fleur	AC Belmont	early	44.95	0.2508	5.149	0.24	4.92	0.9	0.38	NA	5e-4	0.002	0.023	0.019	0.0072	31.6885357	9.536399257	19.89634238	2.255794067
36	1	5	2008	48.797222	-72.2425	10% fleur	AC Belmont	early	44.87	0.3224	5.655	0.25	4.27	0.84	0.41	NA	5e-4	0.002	0.019	0.012	0.0039	45.30684804	4.010300564	36.57012181	4.726425664
36	2	1	2008	48.797222	-72.2425	10% fleur	AC Belmont	early	41.79	0.2785	3.095	NA	NA	NA	NA	NA	NA	NA	NA	NA	NA	10.63445774	5.896096662	4.738361083	0
36	2	2	2008	48.797222	-72.2425	10% fleur	AC Belmont	early	43.15	0.2687	3.768	NA	NA	NA	NA	NA	NA	NA	NA	NA	NA	28.9553249	6.301900886	22.65342402	0
36	2	3	2008	48.797222	-72.2425	10% fleur	AC Belmont	early	46.76	0.2586	4.457	NA	NA	NA	NA	NA	NA	NA	NA	NA	NA	29.92209379	9.858655553	20.06343824	0
36	2	4	2008	48.797222	-72.2425	10% fleur	AC Belmont	early	46.86	0.234	5.338	NA	NA	NA	NA	NA	NA	NA	NA	NA	NA	25.27921605	6.194482121	19.08473393	0
36	2	5	2008	48.797222	-72.2425	10% fleur	AC Belmont	early	47.15	0.2738	5.546	NA	NA	NA	NA	NA	NA	NA	NA	NA	NA	37.09408667	8.768951858	26.90482003	1.420314783
36	3	1	2008	48.797222	-72.2425	10% fleur	AC Belmont	early	43.39	0.3011	3.075	NA	NA	NA	NA	NA	NA	NA	NA	NA	NA	6.910607221	3.067402515	3.843204707	0
36	3	2	2008	48.797222	-72.2425	10% fleur	AC Belmont	early	46.83	0.2458	4.271	NA	NA	NA	NA	NA	NA	NA	NA	NA	NA	24.86147641	11.56542038	13.29605604	0
36	3	3	2008	48.797222	-72.2425	10% fleur	AC Belmont	early	41.13	0.0777	3.626	NA	NA	NA	NA	NA	NA	NA	NA	NA	NA	32.04659826	10.35994312	21.12569047	0.560964662
36	3	4	2008	48.797222	-72.2425	10% fleur	AC Belmont	early	44.99	0.1693	5.026	NA	NA	NA	NA	NA	NA	NA	NA	NA	NA	29.38499996	7.531248975	21.40020509	0.453545897
36	3	5	2008	48.797222	-72.2425	10% fleur	AC Belmont	early	48.1	0.2447	5.525	NA	NA	NA	NA	NA	NA	NA	NA	NA	NA	31.67660029	6.433190488	22.6414886	2.601921199
37	1	1	2008	48.797222	-72.2425	10% fleur	Shepody	mid-season	44.13	0.3855	3.63	0.28	3.93	0.72	0.31	NA	6e-4	0.001	0.009	0.024	0.018	9.834784716	6.552544671	3.282240045	0
37	1	2	2008	48.797222	-72.2425	10% fleur	Shepody	mid-season	44.99	0.3635	4.436	0.26	3.88	0.59	0.3	NA	6e-4	0.001	0.012	0.016	0.0099	20.06343824	10.00188057	10.06155766	0
37	1	3	2008	48.797222	-72.2425	10% fleur	Shepody	mid-season	45.57	0.3023	5.264	0.29	3.77	0.63	0.32	NA	5e-4	0.001	0.013	0.014	0.0087	33.59820264	10.50316814	21.42407593	1.670958568
37	1	4	2008	48.797222	-72.2425	10% fleur	Shepody	mid-season	45.21	0.2901	5.774	0.34	3.71	0.74	0.4	NA	7e-4	0.002	0.014	0.012	0.0064	25.85211613	7.698344832	15.39668966	2.757081638
37	1	5	2008	48.797222	-72.2425	10% fleur	Shepody	mid-season	45.38	0.2758	6.326	0.33	3.86	0.75	0.4	NA	8e-4	0.002	0.013	0.018	0.0118	27.76178307	8.318986586	18.66699429	0.775802192
37	2	1	2008	48.797222	-72.2425	10% fleur	Shepody	mid-season	46.5	0.3322	3.607	NA	NA	NA	NA	NA	NA	NA	NA	NA	NA	11.29090575	6.85093013	4.439975624	0
37	2	2	2008	48.797222	-72.2425	10% fleur	Shepody	mid-season	47.23	0.2906	4.048	NA	NA	NA	NA	NA	NA	NA	NA	NA	NA	21.43601135	14.77604791	6.659963436	0
37	2	3	2008	48.797222	-72.2425	10% fleur	Shepody	mid-season	47.52	0.3357	4.831	NA	NA	NA	NA	NA	NA	NA	NA	NA	NA	26.3534037	15.69507512	10.65832858	0
37	2	4	2008	48.797222	-72.2425	10% fleur	Shepody	mid-season	46.92	0.2961	5.992	NA	NA	NA	NA	NA	NA	NA	NA	NA	NA	27.66629972	10.44349105	14.52540413	2.697404546
37	2	5	2008	48.797222	-72.2425	10% fleur	Shepody	mid-season	49.2	0.3975	6.338	NA	NA	NA	NA	NA	NA	NA	NA	NA	NA	25.94759948	9.846720134	16.10087935	0
37	3	1	2008	48.797222	-72.2425	10% fleur	Shepody	mid-season	47.1	0.3314	3.508	NA	NA	NA	NA	NA	NA	NA	NA	NA	NA	10.77768277	9.01124085	1.766441915	0
37	3	2	2008	48.797222	-72.2425	10% fleur	Shepody	mid-season	47.69	0.2999	4.201	NA	NA	NA	NA	NA	NA	NA	NA	NA	NA	20.07537366	14.17927699	5.896096662	0
37	3	3	2008	48.797222	-72.2425	10% fleur	Shepody	mid-season	47.93	0.2826	5.058	NA	NA	NA	NA	NA	NA	NA	NA	NA	NA	30.94108013	13.95101212	16.27394291	0.716125101
37	3	4	2008	48.797222	-72.2425	10% fleur	Shepody	mid-season	48.84	0.3005	5.851	NA	NA	NA	NA	NA	NA	NA	NA	NA	NA	28.39436024	11.94735376	16.44700648	0
37	3	5	2008	48.797222	-72.2425	10% fleur	Shepody	mid-season	48.76	0.2855	6.351	NA	NA	NA	NA	NA	NA	NA	NA	NA	NA	29.37306455	8.963499177	19.40699023	1.002575141
38	1	1	2008	48.797222	-72.2425	10% fleur	Yukon Gold	mid-season	44.05	0.342	3.628	0.16	3.98	1	0.36	NA	4e-4	0.002	0.012	0.023	0.0205	24.2050284	6.433190488	17.77183791	0
38	1	2	2008	48.797222	-72.2425	10% fleur	Yukon Gold	mid-season	44.76	0.3014	4.387	0.22	4.05	0.77	0.36	NA	4e-4	0.001	0.018	0.009	0.0038	28.6927457	4.332556859	23.2263241	1.133864743
38	1	3	2008	48.797222	-72.2425	10% fleur	Yukon Gold	mid-season	47.63	0.3639	5.432	0.25	4.01	0.79	0.41	NA	4e-4	0.001	0.02	0.011	0.0053	32.69111085	6.886736385	25.80437446	0
38	1	4	2008	48.797222	-72.2425	10% fleur	Yukon Gold	mid-season	45.23	0.2557	5.285	0.25	4.18	0.88	0.45	NA	4e-4	0.001	0.022	0.011	0.0044	30.54273554	7.555119812	22.98761573	0
38	1	5	2008	48.797222	-72.2425	10% fleur	Yukon Gold	mid-season	45.07	0.2754	5.789	0.28	3.84	0.8	0.43	NA	5e-4	0.001	0.017	0.012	0.0047	30.72176682	4.619006899	25.6372786	0.465481315
38	2	1	2008	48.797222	-72.2425	10% fleur	Yukon Gold	mid-season	47.09	0.335	3.983	NA	NA	NA	NA	NA	NA	NA	NA	NA	NA	13.57057066	5.979644591	7.590926067	0
38	2	2	2008	48.797222	-72.2425	10% fleur	Yukon Gold	mid-season	47.28	0.3524	4.672	NA	NA	NA	NA	NA	NA	NA	NA	NA	NA	28.46597275	9.202207544	18.75054222	0.513222989
38	2	3	2008	48.797222	-72.2425	10% fleur	Yukon Gold	mid-season	47.69	0.3368	5.411	NA	NA	NA	NA	NA	NA	NA	NA	NA	NA	32.70304626	3.89094638	25.81630988	2.995790004
38	2	4	2008	48.797222	-72.2425	10% fleur	Yukon Gold	mid-season	45.74	0.3447	5.019	NA	NA	NA	NA	NA	NA	NA	NA	NA	NA	33.96820061	5.931902917	28.03629769	0
38	2	5	2008	48.797222	-72.2425	10% fleur	Yukon Gold	mid-season	46.73	0.3311	5.249	NA	NA	NA	NA	NA	NA	NA	NA	NA	NA	31.1633773	7.197057262	23.96632004	0
38	3	1	2008	48.797222	-72.2425	10% fleur	Yukon Gold	mid-season	47.19	0.2615	3.996	NA	NA	NA	NA	NA	NA	NA	NA	NA	NA	11.45800161	7.20899268	4.249008931	0
38	3	2	2008	48.797222	-72.2425	10% fleur	Yukon Gold	mid-season	47.59	0.3178	4.388	NA	NA	NA	NA	NA	NA	NA	NA	NA	NA	29.91015837	8.462211606	20.87504668	0.572900081
38	3	3	2008	48.797222	-72.2425	10% fleur	Yukon Gold	mid-season	48.12	0.2768	4.99	NA	NA	NA	NA	NA	NA	NA	NA	NA	NA	28.29887689	8.772532483	19.52634441	0
38	3	4	2008	48.797222	-72.2425	10% fleur	Yukon Gold	mid-season	47.92	0.2586	5.269	NA	NA	NA	NA	NA	NA	NA	NA	NA	NA	26.71146626	7.435765629	18.12990047	1.145800161
38	3	5	2008	48.797222	-72.2425	10% fleur	Yukon Gold	mid-season	48.09	0.2586	5.876	NA	NA	NA	NA	NA	NA	NA	NA	NA	NA	34.0278777	6.457061324	27.57081638	0
39	1	1	1996	46.632778	-71.816389	10% fleur	Goldrush	mid-season	NA	NA	3.842	0.27	3.81	1.05	0.35	NA	NA	NA	NA	NA	NA	24.65	NA	NA	NA
39	1	2	1996	46.632778	-71.816389	10% fleur	Goldrush	mid-season	NA	NA	3.826	0.26	3.31	1.06	0.37	NA	NA	NA	NA	NA	NA	37.4	NA	NA	NA
39	1	3	1996	46.632778	-71.816389	10% fleur	Goldrush	mid-season	NA	NA	3.551	0.3	4.46	0.84	0.29	NA	NA	NA	NA	NA	NA	35.55	NA	NA	NA
39	1	4	1996	46.632778	-71.816389	10% fleur	Goldrush	mid-season	NA	NA	3.98	0.26	3.24	1.28	0.39	NA	NA	NA	NA	NA	NA	38.35	NA	NA	NA
39	1	5	1996	46.632778	-71.816389	10% fleur	Goldrush	mid-season	NA	NA	4.363	0.29	3.3	1.03	0.36	NA	NA	NA	NA	NA	NA	38.75	NA	NA	NA
39	1	6	1996	46.632778	-71.816389	10% fleur	Goldrush	mid-season	NA	NA	4.354	0.3	3.59	0.98	0.4	NA	NA	NA	NA	NA	NA	39.95	NA	NA	NA
39	1	7	1996	46.632778	-71.816389	10% fleur	Goldrush	mid-season	NA	NA	3.866	0.18	2.92	1.06	0.45	NA	NA	NA	NA	NA	NA	35.45	NA	NA	NA
39	1	8	1996	46.632778	-71.816389	10% fleur	Goldrush	mid-season	NA	NA	4.295	0.24	3.03	1.29	0.37	NA	NA	NA	NA	NA	NA	34.75	NA	NA	NA
39	1	9	1996	46.632778	-71.816389	10% fleur	Goldrush	mid-season	NA	NA	5.044	0.33	2.58	1.24	0.45	NA	NA	NA	NA	NA	NA	17.65	NA	NA	NA
39	1	10	1996	46.632778	-71.816389	10% fleur	Goldrush	mid-season	NA	NA	3.949	0.27	2.67	1.15	0.37	NA	NA	NA	NA	NA	NA	34.45	NA	NA	NA
39	1	11	1996	46.632778	-71.816389	10% fleur	Goldrush	mid-season	NA	NA	4.296	0.28	3.12	1	0.41	NA	NA	NA	NA	NA	NA	41.7	NA	NA	NA
39	2	1	1996	46.632778	-71.816389	10% fleur	Goldrush	mid-season	NA	NA	3.957	0.28	3.48	0.81	0.31	NA	NA	NA	NA	NA	NA	32.45	NA	NA	NA
39	2	2	1996	46.632778	-71.816389	10% fleur	Goldrush	mid-season	NA	NA	4.298	0.28	3.04	0.94	0.37	NA	NA	NA	NA	NA	NA	34.45	NA	NA	NA
39	2	3	1996	46.632778	-71.816389	10% fleur	Goldrush	mid-season	NA	NA	3.63	0.26	4.18	0.87	0.27	NA	NA	NA	NA	NA	NA	28.65	NA	NA	NA
39	2	4	1996	46.632778	-71.816389	10% fleur	Goldrush	mid-season	NA	NA	3.77	0.23	3.18	1.27	0.44	NA	NA	NA	NA	NA	NA	39.05	NA	NA	NA
39	2	5	1996	46.632778	-71.816389	10% fleur	Goldrush	mid-season	NA	NA	4.431	0.27	2.44	1.08	0.38	NA	NA	NA	NA	NA	NA	38.5	NA	NA	NA
39	2	6	1996	46.632778	-71.816389	10% fleur	Goldrush	mid-season	NA	NA	4.582	0.3	3.66	0.84	0.36	NA	NA	NA	NA	NA	NA	40.9	NA	NA	NA
39	2	7	1996	46.632778	-71.816389	10% fleur	Goldrush	mid-season	NA	NA	3.849	0.2	3.43	0.84	0.37	NA	NA	NA	NA	NA	NA	27.75	NA	NA	NA
39	2	8	1996	46.632778	-71.816389	10% fleur	Goldrush	mid-season	NA	NA	4.281	0.31	3.67	0.79	0.37	NA	NA	NA	NA	NA	NA	35.75	NA	NA	NA
39	2	9	1996	46.632778	-71.816389	10% fleur	Goldrush	mid-season	NA	NA	4.53	0.31	3.18	1.04	0.34	NA	NA	NA	NA	NA	NA	44.9	NA	NA	NA
39	2	10	1996	46.632778	-71.816389	10% fleur	Goldrush	mid-season	NA	NA	4.526	0.3	2.83	0.98	0.4	NA	NA	NA	NA	NA	NA	43	NA	NA	NA
39	2	11	1996	46.632778	-71.816389	10% fleur	Goldrush	mid-season	NA	NA	4.283	0.29	3.6	1	0.36	NA	NA	NA	NA	NA	NA	43.2	NA	NA	NA
39	3	1	1996	46.632778	-71.816389	10% fleur	Goldrush	mid-season	NA	NA	4.031	0.31	2.25	1.2	0.39	NA	NA	NA	NA	NA	NA	28.3	NA	NA	NA
39	3	2	1996	46.632778	-71.816389	10% fleur	Goldrush	mid-season	NA	NA	4.283	0.3	2.52	1.11	0.36	NA	NA	NA	NA	NA	NA	42.05	NA	NA	NA
39	3	3	1996	46.632778	-71.816389	10% fleur	Goldrush	mid-season	NA	NA	3.547	0.25	3.58	1.12	0.35	NA	NA	NA	NA	NA	NA	30.35	NA	NA	NA
39	3	4	1996	46.632778	-71.816389	10% fleur	Goldrush	mid-season	NA	NA	3.421	0.18	4.37	1.03	0.34	NA	NA	NA	NA	NA	NA	40.45	NA	NA	NA
39	3	5	1996	46.632778	-71.816389	10% fleur	Goldrush	mid-season	NA	NA	4.221	0.28	2.48	1.15	0.39	NA	NA	NA	NA	NA	NA	39	NA	NA	NA
39	3	6	1996	46.632778	-71.816389	10% fleur	Goldrush	mid-season	NA	NA	3.984	0.23	3.65	1.12	0.43	NA	NA	NA	NA	NA	NA	39.95	NA	NA	NA
39	3	7	1996	46.632778	-71.816389	10% fleur	Goldrush	mid-season	NA	NA	3.9	0.21	3.74	0.84	0.37	NA	NA	NA	NA	NA	NA	37	NA	NA	NA
39	3	8	1996	46.632778	-71.816389	10% fleur	Goldrush	mid-season	NA	NA	4.51	0.31	3.48	1.12	0.37	NA	NA	NA	NA	NA	NA	48	NA	NA	NA
39	3	9	1996	46.632778	-71.816389	10% fleur	Goldrush	mid-season	NA	NA	4.412	0.34	2.05	1.13	0.34	NA	NA	NA	NA	NA	NA	37.4	NA	NA	NA
39	3	10	1996	46.632778	-71.816389	10% fleur	Goldrush	mid-season	NA	NA	4.573	0.27	3.44	0.94	0.38	NA	NA	NA	NA	NA	NA	39.8	NA	NA	NA
39	3	11	1996	46.632778	-71.816389	10% fleur	Goldrush	mid-season	NA	NA	4.276	0.26	2.92	1.04	0.4	NA	NA	NA	NA	NA	NA	36.75	NA	NA	NA
40	1	1	1996	46.632778	-71.816389	10% fleur	Chieftain	mid-season	NA	NA	3.64	0.26	3.27	0.81	0.26	NA	NA	NA	NA	NA	NA	23.3	NA	NA	NA
40	1	2	1996	46.632778	-71.816389	10% fleur	Chieftain	mid-season	NA	NA	4.742	0.47	2.58	0.86	0.32	NA	NA	NA	NA	NA	NA	44.95	NA	NA	NA
40	1	3	1996	46.632778	-71.816389	10% fleur	Chieftain	mid-season	NA	NA	3.818	0.36	3.52	0.85	0.29	NA	NA	NA	NA	NA	NA	35.1	NA	NA	NA
40	1	4	1996	46.632778	-71.816389	10% fleur	Chieftain	mid-season	NA	NA	4.156	0.39	2.71	1.03	0.29	NA	NA	NA	NA	NA	NA	38.6	NA	NA	NA
40	1	5	1996	46.632778	-71.816389	10% fleur	Chieftain	mid-season	NA	NA	5.117	0.61	3.11	0.63	0.28	NA	NA	NA	NA	NA	NA	44.75	NA	NA	NA
40	1	6	1996	46.632778	-71.816389	10% fleur	Chieftain	mid-season	NA	NA	4.638	0.43	3.26	0.73	0.36	NA	NA	NA	NA	NA	NA	43.35	NA	NA	NA
40	1	7	1996	46.632778	-71.816389	10% fleur	Chieftain	mid-season	NA	NA	4.604	0.43	3.01	0.78	0.28	NA	NA	NA	NA	NA	NA	41.55	NA	NA	NA
40	1	8	1996	46.632778	-71.816389	10% fleur	Chieftain	mid-season	NA	NA	3.857	0.44	1.96	0.83	0.25	NA	NA	NA	NA	NA	NA	35.1	NA	NA	NA
40	1	9	1996	46.632778	-71.816389	10% fleur	Chieftain	mid-season	NA	NA	4.776	0.54	2.21	0.91	0.2	NA	NA	NA	NA	NA	NA	34.7	NA	NA	NA
40	1	10	1996	46.632778	-71.816389	10% fleur	Chieftain	mid-season	NA	NA	4.686	0.51	2.6	0.72	0.29	NA	NA	NA	NA	NA	NA	39.45	NA	NA	NA
40	1	11	1996	46.632778	-71.816389	10% fleur	Chieftain	mid-season	NA	NA	5.007	0.57	3.3	0.69	0.31	NA	NA	NA	NA	NA	NA	40.45	NA	NA	NA
40	2	1	1996	46.632778	-71.816389	10% fleur	Chieftain	mid-season	NA	NA	3.849	0.29	4.06	1.24	0.31	NA	NA	NA	NA	NA	NA	28.95	NA	NA	NA
40	2	2	1996	46.632778	-71.816389	10% fleur	Chieftain	mid-season	NA	NA	4.956	0.46	3.02	0.99	0.3	NA	NA	NA	NA	NA	NA	44.4	NA	NA	NA
40	2	3	1996	46.632778	-71.816389	10% fleur	Chieftain	mid-season	NA	NA	3.518	0.23	4.34	1.22	0.29	NA	NA	NA	NA	NA	NA	25.45	NA	NA	NA
40	2	4	1996	46.632778	-71.816389	10% fleur	Chieftain	mid-season	NA	NA	3.874	0.32	3.49	1.08	0.28	NA	NA	NA	NA	NA	NA	38.6	NA	NA	NA
40	2	5	1996	46.632778	-71.816389	10% fleur	Chieftain	mid-season	NA	NA	5.042	0.54	3.27	0.98	0.34	NA	NA	NA	NA	NA	NA	47.4	NA	NA	NA
40	2	6	1996	46.632778	-71.816389	10% fleur	Chieftain	mid-season	NA	NA	4.644	0.36	3.54	1	0.44	NA	NA	NA	NA	NA	NA	38.55	NA	NA	NA
40	2	7	1996	46.632778	-71.816389	10% fleur	Chieftain	mid-season	NA	NA	4.868	0.4	3.09	1.01	0.39	NA	NA	NA	NA	NA	NA	41.8	NA	NA	NA
40	2	8	1996	46.632778	-71.816389	10% fleur	Chieftain	mid-season	NA	NA	4.553	0.43	3.55	1.22	0.38	NA	NA	NA	NA	NA	NA	46.7	NA	NA	NA
40	2	9	1996	46.632778	-71.816389	10% fleur	Chieftain	mid-season	NA	NA	4.814	0.48	2.35	1.28	0.33	NA	NA	NA	NA	NA	NA	34.75	NA	NA	NA
40	2	10	1996	46.632778	-71.816389	10% fleur	Chieftain	mid-season	NA	NA	4.819	0.48	2.32	1.04	0.3	NA	NA	NA	NA	NA	NA	39.2	NA	NA	NA
40	2	11	1996	46.632778	-71.816389	10% fleur	Chieftain	mid-season	NA	NA	4.642	0.51	4.2	0.83	0.33	NA	NA	NA	NA	NA	NA	39.7	NA	NA	NA
40	3	1	1996	46.632778	-71.816389	10% fleur	Chieftain	mid-season	NA	NA	3.768	0.36	3.41	0.85	0.28	NA	NA	NA	NA	NA	NA	26.2	NA	NA	NA
40	3	2	1996	46.632778	-71.816389	10% fleur	Chieftain	mid-season	NA	NA	4.86	0.54	3.46	0.84	0.34	NA	NA	NA	NA	NA	NA	45.85	NA	NA	NA
40	3	3	1996	46.632778	-71.816389	10% fleur	Chieftain	mid-season	NA	NA	3.681	0.32	3.61	1.15	0.27	NA	NA	NA	NA	NA	NA	25.45	NA	NA	NA
40	3	4	1996	46.632778	-71.816389	10% fleur	Chieftain	mid-season	NA	NA	4.078	0.38	3.67	0.96	0.32	NA	NA	NA	NA	NA	NA	43.8	NA	NA	NA
40	3	5	1996	46.632778	-71.816389	10% fleur	Chieftain	mid-season	NA	NA	4.991	0.49	3.25	0.89	0.31	NA	NA	NA	NA	NA	NA	44.1	NA	NA	NA
40	3	6	1996	46.632778	-71.816389	10% fleur	Chieftain	mid-season	NA	NA	4.344	0.34	3.42	0.88	0.37	NA	NA	NA	NA	NA	NA	33.8	NA	NA	NA
40	3	7	1996	46.632778	-71.816389	10% fleur	Chieftain	mid-season	NA	NA	4.537	0.41	2.74	1.06	0.34	NA	NA	NA	NA	NA	NA	42.3	NA	NA	NA
40	3	8	1996	46.632778	-71.816389	10% fleur	Chieftain	mid-season	NA	NA	4.287	0.47	2.97	1.06	0.31	NA	NA	NA	NA	NA	NA	38.9	NA	NA	NA
40	3	9	1996	46.632778	-71.816389	10% fleur	Chieftain	mid-season	NA	NA	4.932	0.52	2.21	0.91	0.31	NA	NA	NA	NA	NA	NA	39.65	NA	NA	NA
40	3	10	1996	46.632778	-71.816389	10% fleur	Chieftain	mid-season	NA	NA	4.69	0.47	2.37	0.87	0.32	NA	NA	NA	NA	NA	NA	42.5	NA	NA	NA
40	3	11	1996	46.632778	-71.816389	10% fleur	Chieftain	mid-season	NA	NA	4.808	0.47	3	0.78	0.29	NA	NA	NA	NA	NA	NA	45.65	NA	NA	NA
41	1	1	1996	46.632778	-71.816389	10% fleur	Snowden	late	NA	NA	4.267	0.23	3.31	1.5	0.43	NA	NA	NA	NA	NA	NA	22.05	NA	NA	NA
41	1	2	1996	46.632778	-71.816389	10% fleur	Snowden	late	NA	NA	4.988	0.48	3	1.03	0.42	NA	NA	NA	NA	NA	NA	36.7	NA	NA	NA
41	1	3	1996	46.632778	-71.816389	10% fleur	Snowden	late	NA	NA	4.005	0.4	3.05	1.41	0.4	NA	NA	NA	NA	NA	NA	36.1	NA	NA	NA
41	1	4	1996	46.632778	-71.816389	10% fleur	Snowden	late	NA	NA	4.346	0.35	3.13	1.22	0.44	NA	NA	NA	NA	NA	NA	33.9	NA	NA	NA
41	1	5	1996	46.632778	-71.816389	10% fleur	Snowden	late	NA	NA	3.627	0.28	3.13	0.85	0.44	NA	NA	NA	NA	NA	NA	37.4	NA	NA	NA
41	1	6	1996	46.632778	-71.816389	10% fleur	Snowden	late	NA	NA	4.541	0.35	2.48	1.27	0.44	NA	NA	NA	NA	NA	NA	25.35	NA	NA	NA
41	1	7	1996	46.632778	-71.816389	10% fleur	Snowden	late	NA	NA	5.091	0.46	2.24	1.03	0.38	NA	NA	NA	NA	NA	NA	35.45	NA	NA	NA
41	1	8	1996	46.632778	-71.816389	10% fleur	Snowden	late	NA	NA	4.238	0.37	3	1.1	0.45	NA	NA	NA	NA	NA	NA	34.4	NA	NA	NA
41	1	9	1996	46.632778	-71.816389	10% fleur	Snowden	late	NA	NA	5.565	0.51	1.86	1.1	0.27	NA	NA	NA	NA	NA	NA	24.7	NA	NA	NA
41	1	10	1996	46.632778	-71.816389	10% fleur	Snowden	late	NA	NA	4.795	0.5	2.26	1.12	0.37	NA	NA	NA	NA	NA	NA	33.6	NA	NA	NA
41	1	11	1996	46.632778	-71.816389	10% fleur	Snowden	late	NA	NA	4.774	0.4	2.99	0.93	0.41	NA	NA	NA	NA	NA	NA	34.7	NA	NA	NA
41	2	1	1996	46.632778	-71.816389	10% fleur	Snowden	late	NA	NA	4.198	0.28	2.97	1.49	0.36	NA	NA	NA	NA	NA	NA	38.95	NA	NA	NA
41	2	2	1996	46.632778	-71.816389	10% fleur	Snowden	late	NA	NA	4.651	0.4	2.97	1.15	0.43	NA	NA	NA	NA	NA	NA	38.4	NA	NA	NA
41	2	3	1996	46.632778	-71.816389	10% fleur	Snowden	late	NA	NA	3.833	0.24	2.86	1.46	0.39	NA	NA	NA	NA	NA	NA	20.65	NA	NA	NA
41	2	4	1996	46.632778	-71.816389	10% fleur	Snowden	late	NA	NA	4.422	0.37	3.16	1.31	0.45	NA	NA	NA	NA	NA	NA	36.55	NA	NA	NA
41	2	5	1996	46.632778	-71.816389	10% fleur	Snowden	late	NA	NA	4.543	0.43	2.29	1.15	0.39	NA	NA	NA	NA	NA	NA	15.9	NA	NA	NA
41	2	6	1996	46.632778	-71.816389	10% fleur	Snowden	late	NA	NA	4.592	0.27	3.36	1.12	0.44	NA	NA	NA	NA	NA	NA	29.8	NA	NA	NA
41	2	7	1996	46.632778	-71.816389	10% fleur	Snowden	late	NA	NA	4.337	0.38	2.51	1.01	0.4	NA	NA	NA	NA	NA	NA	36.35	NA	NA	NA
41	2	8	1996	46.632778	-71.816389	10% fleur	Snowden	late	NA	NA	4.437	0.38	2.59	1.2	0.52	NA	NA	NA	NA	NA	NA	33.7	NA	NA	NA
41	2	9	1996	46.632778	-71.816389	10% fleur	Snowden	late	NA	NA	4.807	0.43	1.99	1.32	0.41	NA	NA	NA	NA	NA	NA	34.8	NA	NA	NA
41	2	10	1996	46.632778	-71.816389	10% fleur	Snowden	late	NA	NA	4.476	0.4	2.4	1.16	0.45	NA	NA	NA	NA	NA	NA	32	NA	NA	NA
41	2	11	1996	46.632778	-71.816389	10% fleur	Snowden	late	NA	NA	4.445	0.44	2.49	1.19	0.36	NA	NA	NA	NA	NA	NA	34	NA	NA	NA
41	3	1	1996	46.632778	-71.816389	10% fleur	Snowden	late	NA	NA	4.147	0.27	3	1.28	0.39	NA	NA	NA	NA	NA	NA	18.05	NA	NA	NA
41	3	2	1996	46.632778	-71.816389	10% fleur	Snowden	late	NA	NA	5.139	0.37	2.63	1.45	0.49	NA	NA	NA	NA	NA	NA	34.95	NA	NA	NA
41	3	3	1996	46.632778	-71.816389	10% fleur	Snowden	late	NA	NA	3.289	0.25	2.79	1.33	0.38	NA	NA	NA	NA	NA	NA	25.7	NA	NA	NA
41	3	4	1996	46.632778	-71.816389	10% fleur	Snowden	late	NA	NA	3.792	0.28	3.06	1.5	0.49	NA	NA	NA	NA	NA	NA	30.1	NA	NA	NA
41	3	5	1996	46.632778	-71.816389	10% fleur	Snowden	late	NA	NA	5.364	0.48	2.16	1	0.36	NA	NA	NA	NA	NA	NA	35.35	NA	NA	NA
41	3	6	1996	46.632778	-71.816389	10% fleur	Snowden	late	NA	NA	4.408	0.31	3.21	1.06	0.42	NA	NA	NA	NA	NA	NA	27.2	NA	NA	NA
41	3	7	1996	46.632778	-71.816389	10% fleur	Snowden	late	NA	NA	4.573	0.34	2.33	1.13	0.43	NA	NA	NA	NA	NA	NA	35.9	NA	NA	NA
41	3	8	1996	46.632778	-71.816389	10% fleur	Snowden	late	NA	NA	4.405	0.34	2.48	1.38	0.46	NA	NA	NA	NA	NA	NA	34.05	NA	NA	NA
41	3	9	1996	46.632778	-71.816389	10% fleur	Snowden	late	NA	NA	4.487	0.39	2.27	1.37	0.39	NA	NA	NA	NA	NA	NA	29.65	NA	NA	NA
41	3	10	1996	46.632778	-71.816389	10% fleur	Snowden	late	NA	NA	4.757	0.41	2.73	1.19	0.41	NA	NA	NA	NA	NA	NA	33.1	NA	NA	NA
41	3	11	1996	46.632778	-71.816389	10% fleur	Snowden	late	NA	NA	4.498	0.38	2.83	1.31	0.44	NA	NA	NA	NA	NA	NA	36.8	NA	NA	NA
42	1	1	1996	46.85	-71.616667	10% fleur	Coastal Russet	mid-season	NA	NA	3.243	0.17	4.09	0.79	0.28	NA	NA	NA	NA	NA	NA	16.12021858	NA	NA	NA
42	1	2	1996	46.85	-71.616667	10% fleur	Coastal Russet	mid-season	NA	NA	4.333	0.33	3.49	0.84	0.34	NA	NA	NA	NA	NA	NA	39.50819672	NA	NA	NA
42	1	3	1996	46.85	-71.616667	10% fleur	Coastal Russet	mid-season	NA	NA	3.46	0.24	4.1	0.93	0.26	NA	NA	NA	NA	NA	NA	23.38797814	NA	NA	NA
42	1	4	1996	46.85	-71.616667	10% fleur	Coastal Russet	mid-season	NA	NA	3.682	0.27	4.49	0.88	0.31	NA	NA	NA	NA	NA	NA	35.90163934	NA	NA	NA
42	1	5	1996	46.85	-71.616667	10% fleur	Coastal Russet	mid-season	NA	NA	4.488	0.33	3.05	0.9	0.41	NA	NA	NA	NA	NA	NA	41.69398907	NA	NA	NA
42	1	6	1996	46.85	-71.616667	10% fleur	Coastal Russet	mid-season	NA	NA	4.062	0.21	4.68	0.78	0.36	NA	NA	NA	NA	NA	NA	28.41530055	NA	NA	NA
42	1	7	1996	46.85	-71.616667	10% fleur	Coastal Russet	mid-season	NA	NA	3.969	0.27	3.84	0.85	0.36	NA	NA	NA	NA	NA	NA	34.15300546	NA	NA	NA
42	1	8	1996	46.85	-71.616667	10% fleur	Coastal Russet	mid-season	NA	NA	5.024	0.34	3.29	1.12	0.48	NA	NA	NA	NA	NA	NA	37.70491803	NA	NA	NA
42	1	9	1996	46.85	-71.616667	10% fleur	Coastal Russet	mid-season	NA	NA	4.831	0.36	2.05	1.15	0.31	NA	NA	NA	NA	NA	NA	31.03825137	NA	NA	NA
42	1	10	1996	46.85	-71.616667	10% fleur	Coastal Russet	mid-season	NA	NA	4.505	0.33	2.59	1.08	0.39	NA	NA	NA	NA	NA	NA	35.68306011	NA	NA	NA
42	1	11	1996	46.85	-71.616667	10% fleur	Coastal Russet	mid-season	NA	NA	4.288	0.33	4	0.87	0.38	NA	NA	NA	NA	NA	NA	42.5136612	NA	NA	NA
42	2	1	1996	46.85	-71.616667	10% fleur	Coastal Russet	mid-season	NA	NA	3.236	0.19	3.88	0.74	0.28	NA	NA	NA	NA	NA	NA	13.00546448	NA	NA	NA
42	2	2	1996	46.85	-71.616667	10% fleur	Coastal Russet	mid-season	NA	NA	4.178	0.38	3.41	0.83	0.38	NA	NA	NA	NA	NA	NA	42.45901639	NA	NA	NA
42	2	3	1996	46.85	-71.616667	10% fleur	Coastal Russet	mid-season	NA	NA	3.046	0.2	4.2	0.89	0.27	NA	NA	NA	NA	NA	NA	22.34972678	NA	NA	NA
42	2	4	1996	46.85	-71.616667	10% fleur	Coastal Russet	mid-season	NA	NA	3.529	0.23	3.76	0.81	0.32	NA	NA	NA	NA	NA	NA	36.01092896	NA	NA	NA
42	2	5	1996	46.85	-71.616667	10% fleur	Coastal Russet	mid-season	NA	NA	4.258	0.37	3.77	0.76	0.4	NA	NA	NA	NA	NA	NA	36.28415301	NA	NA	NA
42	2	6	1996	46.85	-71.616667	10% fleur	Coastal Russet	mid-season	NA	NA	3.795	0.21	3.44	0.73	0.36	NA	NA	NA	NA	NA	NA	19.78142077	NA	NA	NA
42	2	7	1996	46.85	-71.616667	10% fleur	Coastal Russet	mid-season	NA	NA	4.046	0.29	3.77	0.82	0.37	NA	NA	NA	NA	NA	NA	36.61202186	NA	NA	NA
42	2	8	1996	46.85	-71.616667	10% fleur	Coastal Russet	mid-season	NA	NA	4.269	0.37	3.47	0.81	0.4	NA	NA	NA	NA	NA	NA	39.50819672	NA	NA	NA
42	2	9	1996	46.85	-71.616667	10% fleur	Coastal Russet	mid-season	NA	NA	6.846	0.82	4.55	1.75	0.53	NA	NA	NA	NA	NA	NA	29.12568306	NA	NA	NA
42	2	10	1996	46.85	-71.616667	10% fleur	Coastal Russet	mid-season	NA	NA	4.571	0.35	3.15	0.91	0.36	NA	NA	NA	NA	NA	NA	35.08196721	NA	NA	NA
42	2	11	1996	46.85	-71.616667	10% fleur	Coastal Russet	mid-season	NA	NA	4.083	0.34	3.53	0.69	0.34	NA	NA	NA	NA	NA	NA	41.14754098	NA	NA	NA
42	3	1	1996	46.85	-71.616667	10% fleur	Coastal Russet	mid-season	NA	NA	3.075	0.15	3.01	0.7	0.26	NA	NA	NA	NA	NA	NA	13.06010929	NA	NA	NA
42	3	2	1996	46.85	-71.616667	10% fleur	Coastal Russet	mid-season	NA	NA	4.233	0.43	3.33	0.77	0.34	NA	NA	NA	NA	NA	NA	37.04918033	NA	NA	NA
42	3	3	1996	46.85	-71.616667	10% fleur	Coastal Russet	mid-season	NA	NA	3.015	0.18	3.65	0.82	0.28	NA	NA	NA	NA	NA	NA	20.16393443	NA	NA	NA
42	3	4	1996	46.85	-71.616667	10% fleur	Coastal Russet	mid-season	NA	NA	3.635	0.25	3.88	0.85	0.32	NA	NA	NA	NA	NA	NA	36.2295082	NA	NA	NA
42	3	5	1996	46.85	-71.616667	10% fleur	Coastal Russet	mid-season	NA	NA	4.548	0.41	2.43	0.64	0.34	NA	NA	NA	NA	NA	NA	39.94535519	NA	NA	NA
42	3	6	1996	46.85	-71.616667	10% fleur	Coastal Russet	mid-season	NA	NA	3.929	0.23	4.15	0.82	0.36	NA	NA	NA	NA	NA	NA	21.74863388	NA	NA	NA
42	3	7	1996	46.85	-71.616667	10% fleur	Coastal Russet	mid-season	NA	NA	4.244	0.35	3.64	0.72	0.37	NA	NA	NA	NA	NA	NA	30.38251366	NA	NA	NA
42	3	8	1996	46.85	-71.616667	10% fleur	Coastal Russet	mid-season	NA	NA	5.065	0.43	3.8	1.06	0.48	NA	NA	NA	NA	NA	NA	37.37704918	NA	NA	NA
42	3	9	1996	46.85	-71.616667	10% fleur	Coastal Russet	mid-season	NA	NA	4.269	0.36	2.16	0.93	0.3	NA	NA	NA	NA	NA	NA	39.01639344	NA	NA	NA
42	3	10	1996	46.85	-71.616667	10% fleur	Coastal Russet	mid-season	NA	NA	3.958	0.33	2.63	0.87	0.32	NA	NA	NA	NA	NA	NA	41.03825137	NA	NA	NA
42	3	11	1996	46.85	-71.616667	10% fleur	Coastal Russet	mid-season	NA	NA	4.134	0.33	3.37	0.7	0.35	NA	NA	NA	NA	NA	NA	40.76502732	NA	NA	NA
43	1	1	1996	45.65	-73.3	10% fleur	Chieftain	mid-season	NA	NA	3.313	0.32	4.75	0.94	0.44	NA	NA	NA	NA	NA	NA	13.82513661	NA	NA	NA
43	1	2	1996	45.65	-73.3	10% fleur	Chieftain	mid-season	NA	NA	3.948	0.3	3.42	0.69	0.5	NA	NA	NA	NA	NA	NA	33.7704918	NA	NA	NA
43	1	3	1996	45.65	-73.3	10% fleur	Chieftain	mid-season	NA	NA	2.939	0.25	4.25	0.95	0.47	NA	NA	NA	NA	NA	NA	16.77595628	NA	NA	NA
43	1	4	1996	45.65	-73.3	10% fleur	Chieftain	mid-season	NA	NA	3.802	0.33	4.02	0.7	0.46	NA	NA	NA	NA	NA	NA	29.67213115	NA	NA	NA
43	1	5	1996	45.65	-73.3	10% fleur	Chieftain	mid-season	NA	NA	4.172	0.3	4.34	0.79	0.59	NA	NA	NA	NA	NA	NA	34.26229508	NA	NA	NA
43	1	6	1996	45.65	-73.3	10% fleur	Chieftain	mid-season	NA	NA	3.868	0.23	3.62	0.68	0.49	NA	NA	NA	NA	NA	NA	30.05464481	NA	NA	NA
43	1	7	1996	45.65	-73.3	10% fleur	Chieftain	mid-season	NA	NA	4.114	0.27	3.96	0.85	0.61	NA	NA	NA	NA	NA	NA	34.80874317	NA	NA	NA
43	1	8	1996	45.65	-73.3	10% fleur	Chieftain	mid-season	NA	NA	3.55	0.32	3.22	0.69	0.57	NA	NA	NA	NA	NA	NA	32.73224044	NA	NA	NA
43	1	9	1996	45.65	-73.3	10% fleur	Chieftain	mid-season	NA	NA	4.343	0.35	3.2	0.87	0.6	NA	NA	NA	NA	NA	NA	28.96174863	NA	NA	NA
43	1	10	1996	45.65	-73.3	10% fleur	Chieftain	mid-season	NA	NA	3.958	0.32	4.16	0.75	0.51	NA	NA	NA	NA	NA	NA	35.0273224	NA	NA	NA
43	1	11	1996	45.65	-73.3	10% fleur	Chieftain	mid-season	NA	NA	4.143	0.35	4	0.59	0.43	NA	NA	NA	NA	NA	NA	35.46448087	NA	NA	NA
43	2	1	1996	45.65	-73.3	10% fleur	Chieftain	mid-season	NA	NA	3.246	0.25	5.12	0.8	0.5	NA	NA	NA	NA	NA	NA	9.781420765	NA	NA	NA
43	2	2	1996	45.65	-73.3	10% fleur	Chieftain	mid-season	NA	NA	4.131	0.33	4.31	0.81	0.62	NA	NA	NA	NA	NA	NA	36.12021858	NA	NA	NA
43	2	3	1996	45.65	-73.3	10% fleur	Chieftain	mid-season	NA	NA	2.944	0.32	4.05	0.66	0.44	NA	NA	NA	NA	NA	NA	13.87978142	NA	NA	NA
43	2	4	1996	45.65	-73.3	10% fleur	Chieftain	mid-season	NA	NA	3.322	0.25	5.16	0.73	0.52	NA	NA	NA	NA	NA	NA	24.59016393	NA	NA	NA
43	2	5	1996	45.65	-73.3	10% fleur	Chieftain	mid-season	NA	NA	4.37	0.28	4.29	0.89	0.68	NA	NA	NA	NA	NA	NA	33.7704918	NA	NA	NA
43	2	6	1996	45.65	-73.3	10% fleur	Chieftain	mid-season	NA	NA	4.14	0.22	4.93	0.89	0.69	NA	NA	NA	NA	NA	NA	23.71584699	NA	NA	NA
43	2	7	1996	45.65	-73.3	10% fleur	Chieftain	mid-season	NA	NA	4.15	0.35	4.23	0.71	0.53	NA	NA	NA	NA	NA	NA	38.41530055	NA	NA	NA
43	2	8	1996	45.65	-73.3	10% fleur	Chieftain	mid-season	NA	NA	4.217	0.32	4.52	0.77	0.6	NA	NA	NA	NA	NA	NA	36.01092896	NA	NA	NA
43	2	9	1996	45.65	-73.3	10% fleur	Chieftain	mid-season	NA	NA	4.071	0.38	3.92	0.78	0.56	NA	NA	NA	NA	NA	NA	33.60655738	NA	NA	NA
43	2	10	1996	45.65	-73.3	10% fleur	Chieftain	mid-season	NA	NA	4.178	0.3	3.63	0.73	0.59	NA	NA	NA	NA	NA	NA	36.50273224	NA	NA	NA
43	2	11	1996	45.65	-73.3	10% fleur	Chieftain	mid-season	NA	NA	4.039	0.27	4.12	0.72	0.58	NA	NA	NA	NA	NA	NA	32.13114754	NA	NA	NA
43	3	1	1996	45.65	-73.3	10% fleur	Chieftain	mid-season	NA	NA	3.226	0.25	5.09	0.83	0.52	NA	NA	NA	NA	NA	NA	9.234972678	NA	NA	NA
43	3	2	1996	45.65	-73.3	10% fleur	Chieftain	mid-season	NA	NA	4.193	0.3	4.21	0.79	0.58	NA	NA	NA	NA	NA	NA	42.40437158	NA	NA	NA
43	3	3	1996	45.65	-73.3	10% fleur	Chieftain	mid-season	NA	NA	2.75	0.31	5.32	0.73	0.43	NA	NA	NA	NA	NA	NA	15.95628415	NA	NA	NA
43	3	4	1996	45.65	-73.3	10% fleur	Chieftain	mid-season	NA	NA	3.563	0.3	5.03	0.62	0.46	NA	NA	NA	NA	NA	NA	30.43715847	NA	NA	NA
43	3	5	1996	45.65	-73.3	10% fleur	Chieftain	mid-season	NA	NA	4.602	0.28	4.17	0.93	0.79	NA	NA	NA	NA	NA	NA	34.86338798	NA	NA	NA
43	3	6	1996	45.65	-73.3	10% fleur	Chieftain	mid-season	NA	NA	4.112	0.22	4.56	0.82	0.67	NA	NA	NA	NA	NA	NA	28.57923497	NA	NA	NA
43	3	7	1996	45.65	-73.3	10% fleur	Chieftain	mid-season	NA	NA	4.172	0.31	5.47	0.86	0.6	NA	NA	NA	NA	NA	NA	40.27322404	NA	NA	NA
43	3	8	1996	45.65	-73.3	10% fleur	Chieftain	mid-season	NA	NA	4.524	0.32	4.22	0.96	0.73	NA	NA	NA	NA	NA	NA	40	NA	NA	NA
43	3	9	1996	45.65	-73.3	10% fleur	Chieftain	mid-season	NA	NA	4.525	0.37	3.96	0.85	0.57	NA	NA	NA	NA	NA	NA	37.81420765	NA	NA	NA
43	3	10	1996	45.65	-73.3	10% fleur	Chieftain	mid-season	NA	NA	4.554	0.35	4.07	0.89	0.62	NA	NA	NA	NA	NA	NA	36.99453552	NA	NA	NA
43	3	11	1996	45.65	-73.3	10% fleur	Chieftain	mid-season	NA	NA	4.069	0.31	5.52	0.79	0.58	NA	NA	NA	NA	NA	NA	38.68852459	NA	NA	NA
44	1	1	1996	45.65	-73.3	10% fleur	Snowden	late	NA	NA	3.33	0.22	3.9	1.23	0.69	NA	NA	NA	NA	NA	NA	4.972677596	NA	NA	NA
44	1	2	1996	45.65	-73.3	10% fleur	Snowden	late	NA	NA	4.727	0.29	3.93	0.74	0.59	NA	NA	NA	NA	NA	NA	37.92349727	NA	NA	NA
44	1	3	1996	45.65	-73.3	10% fleur	Snowden	late	NA	NA	3.627	0.23	4.07	1.07	0.62	NA	NA	NA	NA	NA	NA	12.84153005	NA	NA	NA
44	1	4	1996	45.65	-73.3	10% fleur	Snowden	late	NA	NA	3.822	0.21	4.93	1.02	0.67	NA	NA	NA	NA	NA	NA	27.32240437	NA	NA	NA
44	1	5	1996	45.65	-73.3	10% fleur	Snowden	late	NA	NA	4.676	0.3	4.24	0.77	0.63	NA	NA	NA	NA	NA	NA	42.18579235	NA	NA	NA
44	1	6	1996	45.65	-73.3	10% fleur	Snowden	late	NA	NA	4.006	0.18	4.23	0.93	0.68	NA	NA	NA	NA	NA	NA	14.3715847	NA	NA	NA
44	1	7	1996	45.65	-73.3	10% fleur	Snowden	late	NA	NA	3.707	0.22	4.82	0.86	0.7	NA	NA	NA	NA	NA	NA	35.0273224	NA	NA	NA
44	1	8	1996	45.65	-73.3	10% fleur	Snowden	late	NA	NA	4.649	0.3	5.21	0.82	0.79	NA	NA	NA	NA	NA	NA	29.94535519	NA	NA	NA
44	1	9	1996	45.65	-73.3	10% fleur	Snowden	late	NA	NA	4.403	0.27	3	0.88	0.64	NA	NA	NA	NA	NA	NA	31.2568306	NA	NA	NA
44	1	10	1996	45.65	-73.3	10% fleur	Snowden	late	NA	NA	4.024	0.27	3.84	0.9	0.68	NA	NA	NA	NA	NA	NA	37.04918033	NA	NA	NA
44	1	11	1996	45.65	-73.3	10% fleur	Snowden	late	NA	NA	3.904	0.21	4.91	0.95	0.73	NA	NA	NA	NA	NA	NA	27.59562842	NA	NA	NA
44	2	1	1996	45.65	-73.3	10% fleur	Snowden	late	NA	NA	3.101	0.2	4.18	1.16	0.66	NA	NA	NA	NA	NA	NA	7.486338798	NA	NA	NA
44	2	2	1996	45.65	-73.3	10% fleur	Snowden	late	NA	NA	4.33	0.26	4.31	0.9	0.74	NA	NA	NA	NA	NA	NA	30.05464481	NA	NA	NA
44	2	3	1996	45.65	-73.3	10% fleur	Snowden	late	NA	NA	3.133	0.22	3.86	1.03	0.72	NA	NA	NA	NA	NA	NA	3.333333333	NA	NA	NA
44	2	4	1996	45.65	-73.3	10% fleur	Snowden	late	NA	NA	3.457	0.18	4.66	1.02	0.77	NA	NA	NA	NA	NA	NA	20.32786885	NA	NA	NA
44	2	5	1996	45.65	-73.3	10% fleur	Snowden	late	NA	NA	4.862	0.28	3.53	0.93	0.87	NA	NA	NA	NA	NA	NA	37.04918033	NA	NA	NA
44	2	6	1996	45.65	-73.3	10% fleur	Snowden	late	NA	NA	3.957	0.16	5.04	0.99	0.82	NA	NA	NA	NA	NA	NA	19.01639344	NA	NA	NA
44	2	7	1996	45.65	-73.3	10% fleur	Snowden	late	NA	NA	4.215	0.24	4.44	0.96	0.88	NA	NA	NA	NA	NA	NA	29.18032787	NA	NA	NA
44	2	8	1996	45.65	-73.3	10% fleur	Snowden	late	NA	NA	4.111	0.3	3.42	0.66	0.62	NA	NA	NA	NA	NA	NA	33.38797814	NA	NA	NA
44	2	9	1996	45.65	-73.3	10% fleur	Snowden	late	NA	NA	4.45	0.26	2.82	0.92	0.7	NA	NA	NA	NA	NA	NA	26.66666667	NA	NA	NA
44	2	10	1996	45.65	-73.3	10% fleur	Snowden	late	NA	NA	2.537	0.17	3.47	0.46	0.63	NA	NA	NA	NA	NA	NA	27.92349727	NA	NA	NA
44	2	11	1996	45.65	-73.3	10% fleur	Snowden	late	NA	NA	4.553	0.3	3.49	0.65	0.64	NA	NA	NA	NA	NA	NA	31.09289617	NA	NA	NA
44	3	1	1996	45.65	-73.3	10% fleur	Snowden	late	NA	NA	3.505	0.23	3.92	0.88	0.57	NA	NA	NA	NA	NA	NA	7.431693989	NA	NA	NA
44	3	2	1996	45.65	-73.3	10% fleur	Snowden	late	NA	NA	4.042	0.25	4.11	0.92	0.76	NA	NA	NA	NA	NA	NA	38.57923497	NA	NA	NA
44	3	3	1996	45.65	-73.3	10% fleur	Snowden	late	NA	NA	3.033	0.23	3.95	0.96	0.67	NA	NA	NA	NA	NA	NA	7.158469945	NA	NA	NA
44	3	4	1996	45.65	-73.3	10% fleur	Snowden	late	NA	NA	3.372	0.22	4.76	0.77	0.63	NA	NA	NA	NA	NA	NA	25.13661202	NA	NA	NA
44	3	5	1996	45.65	-73.3	10% fleur	Snowden	late	NA	NA	4.161	0.27	4.4	0.64	0.63	NA	NA	NA	NA	NA	NA	36.17486339	NA	NA	NA
44	3	6	1996	45.65	-73.3	10% fleur	Snowden	late	NA	NA	3.604	0.17	4.11	0.79	0.7	NA	NA	NA	NA	NA	NA	24.31693989	NA	NA	NA
44	3	7	1996	45.65	-73.3	10% fleur	Snowden	late	NA	NA	4.178	0.25	3.3	0.67	0.63	NA	NA	NA	NA	NA	NA	28.41530055	NA	NA	NA
44	3	8	1996	45.65	-73.3	10% fleur	Snowden	late	NA	NA	3.993	0.26	4.17	0.96	0.8	NA	NA	NA	NA	NA	NA	28.36065574	NA	NA	NA
44	3	9	1996	45.65	-73.3	10% fleur	Snowden	late	NA	NA	4.483	0.26	3.15	1.1	0.86	NA	NA	NA	NA	NA	NA	29.94535519	NA	NA	NA
44	3	10	1996	45.65	-73.3	10% fleur	Snowden	late	NA	NA	4.096	0.25	3.31	1.01	0.82	NA	NA	NA	NA	NA	NA	30.92896175	NA	NA	NA
44	3	11	1996	45.65	-73.3	10% fleur	Snowden	late	NA	NA	3.839	0.21	4.42	0.86	0.75	NA	NA	NA	NA	NA	NA	32.73224044	NA	NA	NA
45	1	1	1997	46.740278000000004	-72.265278	10% fleur	Goldrush	mid-season	NA	NA	3.064	0.21	4.09	1.01	0.28	NA	NA	NA	NA	NA	NA	0.363333333	0.363333333	0	0
45	1	12	1997	46.740278000000004	-72.265278	10% fleur	Goldrush	mid-season	NA	NA	3.064	0.21	4.09	1.01	0.28	NA	NA	NA	NA	NA	NA	0.641176471	0.641176471	0	0
45	1	2	1997	46.740278000000004	-72.265278	10% fleur	Goldrush	mid-season	NA	NA	4.488	0.41	3.04	0.85	0.57	NA	NA	NA	NA	NA	NA	12.66076923	8.72	3.940769231	0
45	1	13	1997	46.740278000000004	-72.265278	10% fleur	Goldrush	mid-season	NA	NA	4.488	0.41	3.04	0.85	0.57	NA	NA	NA	NA	NA	NA	14.28907563	10.16722689	4.121848739	0
45	1	3	1997	46.740278000000004	-72.265278	10% fleur	Goldrush	mid-season	NA	NA	2.965	0.22	4.4	1.06	0.4	NA	NA	NA	NA	NA	NA	10.2896	8.9816	1.308	0
45	1	14	1997	46.740278000000004	-72.265278	10% fleur	Goldrush	mid-season	NA	NA	2.965	0.22	4.4	1.06	0.4	NA	NA	NA	NA	NA	NA	8.737301587	6.574603175	2.162698413	0
45	1	4	1997	46.740278000000004	-72.265278	10% fleur	Goldrush	mid-season	NA	NA	4.409	0.24	3.36	0.85	0.5	NA	NA	NA	NA	NA	NA	12.6762963	10.17333333	2.502962963	0
45	1	15	1997	46.740278000000004	-72.265278	10% fleur	Goldrush	mid-season	NA	NA	4.409	0.24	3.36	0.85	0.5	NA	NA	NA	NA	NA	NA	11.24603175	6.747619048	4.498412698	0
45	1	5	1997	46.740278000000004	-72.265278	10% fleur	Goldrush	mid-season	NA	NA	4.842	0.32	2.94	1.27	0.59	NA	NA	NA	NA	NA	NA	9.47826087	6.350434783	3.127826087	0
45	1	16	1997	46.740278000000004	-72.265278	10% fleur	Goldrush	mid-season	NA	NA	4.842	0.32	2.94	1.27	0.59	NA	NA	NA	NA	NA	NA	12.91512605	8.976470588	3.938655462	0
45	1	6	1997	46.740278000000004	-72.265278	10% fleur	Goldrush	mid-season	NA	NA	4.401	0.29	3.4	1.07	0.58	NA	NA	NA	NA	NA	NA	10.26416667	7.539166667	2.725	0
45	1	17	1997	46.740278000000004	-72.265278	10% fleur	Goldrush	mid-season	NA	NA	4.401	0.29	3.4	1.07	0.58	NA	NA	NA	NA	NA	NA	10.57218045	6.966165414	3.606015038	0
45	1	7	1997	46.740278000000004	-72.265278	10% fleur	Goldrush	mid-season	NA	NA	5.65	0.27	3.49	0.88	0.63	NA	NA	NA	NA	NA	NA	11.73846154	8.803846154	2.934615385	0
45	1	18	1997	46.740278000000004	-72.265278	10% fleur	Goldrush	mid-season	NA	NA	5.65	0.27	3.49	0.88	0.63	NA	NA	NA	NA	NA	NA	8.91031746	6.920634921	1.98968254	0
45	1	8	1997	46.740278000000004	-72.265278	10% fleur	Goldrush	mid-season	NA	NA	4.501	0.3	3.26	1.39	0.55	NA	NA	NA	NA	NA	NA	6.623846154	5.953076923	0.670769231	0
45	1	19	1997	46.740278000000004	-72.265278	10% fleur	Goldrush	mid-season	NA	NA	4.501	0.3	3.26	1.39	0.55	NA	NA	NA	NA	NA	NA	9.083333333	5.19047619	3.892857143	0
45	1	9	1997	46.740278000000004	-72.265278	10% fleur	Goldrush	mid-season	NA	NA	4.457	0.31	2.38	0.76	0.59	NA	NA	NA	NA	NA	NA	23.4568	12.3824	11.0744	0
45	1	20	1997	46.740278000000004	-72.265278	10% fleur	Goldrush	mid-season	NA	NA	4.457	0.31	2.38	0.76	0.59	NA	NA	NA	NA	NA	NA	18.89333333	11.21142857	7.681904762	0
45	1	10	1997	46.740278000000004	-72.265278	10% fleur	Goldrush	mid-season	NA	NA	4.845	0.43	3.22	0.95	0.49	NA	NA	NA	NA	NA	NA	12.32173913	8.814782609	3.506956522	0
45	1	21	1997	46.740278000000004	-72.265278	10% fleur	Goldrush	mid-season	NA	NA	4.845	0.43	3.22	0.95	0.49	NA	NA	NA	NA	NA	NA	17.62030075	8.85112782	8.769172932	0
45	1	11	1997	46.740278000000004	-72.265278	10% fleur	Goldrush	mid-season	NA	NA	4.738	0.32	3.39	0.88	0.53	NA	NA	NA	NA	NA	NA	8.284	6.7144	1.5696	0
45	1	22	1997	46.740278000000004	-72.265278	10% fleur	Goldrush	mid-season	NA	NA	4.738	0.32	3.39	0.88	0.53	NA	NA	NA	NA	NA	NA	9.178947368	6.638345865	2.540601504	0
45	2	1	1997	46.740278000000004	-72.265278	10% fleur	Goldrush	mid-season	NA	NA	3.797	0.29	5	1.12	0.36	NA	NA	NA	NA	NA	NA	13.42421053	10.67052632	2.753684211	0
45	2	12	1997	46.740278000000004	-72.265278	10% fleur	Goldrush	mid-season	NA	NA	3.797	0.29	5	1.12	0.36	NA	NA	NA	NA	NA	NA	8.045238095	7.007142857	1.038095238	0
45	2	2	1997	46.740278000000004	-72.265278	10% fleur	Goldrush	mid-season	NA	NA	4.626	0.31	3.52	0.91	0.58	NA	NA	NA	NA	NA	NA	21.04173913	11.56347826	9.47826087	0
45	2	13	1997	46.740278000000004	-72.265278	10% fleur	Goldrush	mid-season	NA	NA	4.626	0.31	3.52	0.91	0.58	NA	NA	NA	NA	NA	NA	20.06984127	7.007142857	13.06269841	0
45	2	3	1997	46.740278000000004	-72.265278	10% fleur	Goldrush	mid-season	NA	NA	3.146	0.38	4.32	1.01	0.38	NA	NA	NA	NA	NA	NA	6.085833333	5.359166667	0.726666667	0
45	2	14	1997	46.740278000000004	-72.265278	10% fleur	Goldrush	mid-season	NA	NA	3.146	0.38	4.32	1.01	0.38	NA	NA	NA	NA	NA	NA	4.946218487	4.946218487	0	0
45	2	4	1997	46.740278000000004	-72.265278	10% fleur	Goldrush	mid-season	NA	NA	5.553	0.26	3.89	1.18	0.51	NA	NA	NA	NA	NA	NA	7.677391304	5.11826087	2.559130435	0
45	2	15	1997	46.740278000000004	-72.265278	10% fleur	Goldrush	mid-season	NA	NA	5.553	0.26	3.89	1.18	0.51	NA	NA	NA	NA	NA	NA	12.55446429	7.688392857	4.866071429	0
45	2	5	1997	46.740278000000004	-72.265278	10% fleur	Goldrush	mid-season	NA	NA	4.99	0.35	3.46	0.98	0.57	NA	NA	NA	NA	NA	NA	8.468461538	7.378461538	1.09	0
45	2	16	1997	46.740278000000004	-72.265278	10% fleur	Goldrush	mid-season	NA	NA	4.99	0.35	3.46	0.98	0.57	NA	NA	NA	NA	NA	NA	7.958730159	6.142063492	1.816666667	0
45	2	6	1997	46.740278000000004	-72.265278	10% fleur	Goldrush	mid-season	NA	NA	4.592	0.25	3.82	0.83	0.67	NA	NA	NA	NA	NA	NA	0	0	0	0
45	2	17	1997	46.740278000000004	-72.265278	10% fleur	Goldrush	mid-season	NA	NA	4.592	0.25	3.82	0.83	0.67	NA	NA	NA	NA	NA	NA	12.24952381	8.200952381	4.048571429	0
45	2	7	1997	46.740278000000004	-72.265278	10% fleur	Goldrush	mid-season	NA	NA	4.267	0.27	3.83	1.11	0.54	NA	NA	NA	NA	NA	NA	8.151304348	6.445217391	1.706086957	0
45	2	18	1997	46.740278000000004	-72.265278	10% fleur	Goldrush	mid-season	NA	NA	4.267	0.27	3.83	1.11	0.54	NA	NA	NA	NA	NA	NA	6.228571429	3.815	2.413571429	0
45	2	8	1997	46.740278000000004	-72.265278	10% fleur	Goldrush	mid-season	NA	NA	4.248	0.25	3.6	1.07	0.57	NA	NA	NA	NA	NA	NA	9.900833333	7.3575	2.543333333	0
45	2	19	1997	46.740278000000004	-72.265278	10% fleur	Goldrush	mid-season	NA	NA	4.248	0.25	3.6	1.07	0.57	NA	NA	NA	NA	NA	NA	16.80075188	11.47368421	5.327067669	0
45	2	9	1997	46.740278000000004	-72.265278	10% fleur	Goldrush	mid-season	NA	NA	4.479	0.29	2.68	0.85	0.55	NA	NA	NA	NA	NA	NA	13.26956522	9.857391304	3.412173913	0
45	2	20	1997	46.740278000000004	-72.265278	10% fleur	Goldrush	mid-season	NA	NA	4.479	0.29	2.68	0.85	0.55	NA	NA	NA	NA	NA	NA	10.29444444	7.18015873	3.114285714	0
45	2	10	1997	46.740278000000004	-72.265278	10% fleur	Goldrush	mid-season	NA	NA	5.542	0.29	2.87	0.97	0.54	NA	NA	NA	NA	NA	NA	11.46518519	8.397037037	3.068148148	0
45	2	21	1997	46.740278000000004	-72.265278	10% fleur	Goldrush	mid-season	NA	NA	5.542	0.29	2.87	0.97	0.54	NA	NA	NA	NA	NA	NA	10.81804511	8.277443609	2.540601504	0
45	2	11	1997	46.740278000000004	-72.265278	10% fleur	Goldrush	mid-season	NA	NA	4.778	0.28	3.95	1.04	0.57	NA	NA	NA	NA	NA	NA	12.535	8.084166667	4.450833333	0
45	2	22	1997	46.740278000000004	-72.265278	10% fleur	Goldrush	mid-season	NA	NA	4.778	0.28	3.95	1.04	0.57	NA	NA	NA	NA	NA	NA	12.06785714	6.462142857	5.605714286	0
45	3	1	1997	46.740278000000004	-72.265278	10% fleur	Goldrush	mid-season	NA	NA	3.352	0.22	3.54	1.04	0.29	NA	NA	NA	NA	NA	NA	1.744	1.744	0	0
45	3	12	1997	46.740278000000004	-72.265278	10% fleur	Goldrush	mid-season	NA	NA	3.352	0.22	3.54	1.04	0.29	NA	NA	NA	NA	NA	NA	1.721052632	1.721052632	0	0
45	3	2	1997	46.740278000000004	-72.265278	10% fleur	Goldrush	mid-season	NA	NA	5.298	0.3	3.8	0.98	0.52	NA	NA	NA	NA	NA	NA	11.5976	8.4584	3.1392	0
45	3	13	1997	46.740278000000004	-72.265278	10% fleur	Goldrush	mid-season	NA	NA	5.298	0.3	3.8	0.98	0.52	NA	NA	NA	NA	NA	NA	5.372142857	5.138571429	0.233571429	0
45	3	3	1997	46.740278000000004	-72.265278	10% fleur	Goldrush	mid-season	NA	NA	2.995	0.23	4.45	1	0.49	NA	NA	NA	NA	NA	NA	3.856923077	3.856923077	0	0
45	3	14	1997	46.740278000000004	-72.265278	10% fleur	Goldrush	mid-season	NA	NA	2.995	0.23	4.45	1	0.49	NA	NA	NA	NA	NA	NA	8.769172932	7.293984962	1.47518797	0
45	3	4	1997	46.740278000000004	-72.265278	10% fleur	Goldrush	mid-season	NA	NA	4.388	0.27	4	0.87	0.48	NA	NA	NA	NA	NA	NA	8.971538462	7.378461538	1.593076923	0
45	3	15	1997	46.740278000000004	-72.265278	10% fleur	Goldrush	mid-season	NA	NA	4.388	0.27	4	0.87	0.48	NA	NA	NA	NA	NA	NA	15.20504202	12.27394958	2.931092437	0
45	3	5	1997	46.740278000000004	-72.265278	10% fleur	Goldrush	mid-season	NA	NA	5.393	0.26	3.41	0.85	0.56	NA	NA	NA	NA	NA	NA	19.87647059	13.20823529	6.668235294	0
45	3	16	1997	46.740278000000004	-72.265278	10% fleur	Goldrush	mid-season	NA	NA	5.393	0.26	3.41	0.85	0.56	NA	NA	NA	NA	NA	NA	6.966165414	4.99924812	1.966917293	0
45	3	6	1997	46.740278000000004	-72.265278	10% fleur	Goldrush	mid-season	NA	NA	4.538	0.29	3.69	0.99	0.65	NA	NA	NA	NA	NA	NA	NA	NA	NA	NA
45	3	17	1997	46.740278000000004	-72.265278	10% fleur	Goldrush	mid-season	NA	NA	4.538	0.29	3.69	0.99	0.65	NA	NA	NA	NA	NA	NA	22.65642857	11.28928571	11.36714286	0
45	3	7	1997	46.740278000000004	-72.265278	10% fleur	Goldrush	mid-season	NA	NA	4.369	0.26	3.68	1.19	0.53	NA	NA	NA	NA	NA	NA	10.52086957	8.151304348	2.369565217	0
45	3	18	1997	46.740278000000004	-72.265278	10% fleur	Goldrush	mid-season	NA	NA	4.369	0.26	3.68	1.19	0.53	NA	NA	NA	NA	NA	NA	11.17478992	9.159663866	2.01512605	0
45	3	8	1997	46.740278000000004	-72.265278	10% fleur	Goldrush	mid-season	NA	NA	4.41	0.26	3.36	0.91	0.52	NA	NA	NA	NA	NA	NA	16.98583333	11.35416667	5.631666667	0
45	3	19	1997	46.740278000000004	-72.265278	10% fleur	Goldrush	mid-season	NA	NA	4.41	0.26	3.36	0.91	0.52	NA	NA	NA	NA	NA	NA	22.66507937	10.12142857	12.54365079	0
45	3	9	1997	46.740278000000004	-72.265278	10% fleur	Goldrush	mid-season	NA	NA	5.043	0.33	2.12	1.12	0.53	NA	NA	NA	NA	NA	NA	6.4528	5.8424	0.6104	0
45	3	20	1997	46.740278000000004	-72.265278	10% fleur	Goldrush	mid-season	NA	NA	5.043	0.33	2.12	1.12	0.53	NA	NA	NA	NA	NA	NA	10.2443609	8.113533835	2.130827068	0
45	3	10	1997	46.740278000000004	-72.265278	10% fleur	Goldrush	mid-season	NA	NA	5.056	0.27	3.39	0.84	0.59	NA	NA	NA	NA	NA	NA	12.32173913	9.762608696	2.559130435	0
45	3	21	1997	46.740278000000004	-72.265278	10% fleur	Goldrush	mid-season	NA	NA	5.056	0.27	3.39	0.84	0.59	NA	NA	NA	NA	NA	NA	7.867669173	6.310526316	1.557142857	0
45	3	11	1997	46.740278000000004	-72.265278	10% fleur	Goldrush	mid-season	NA	NA	4.806	0.35	3.7	1.01	0.59	NA	NA	NA	NA	NA	NA	11.94962963	9.204444444	2.745185185	0
45	3	22	1997	46.740278000000004	-72.265278	10% fleur	Goldrush	mid-season	NA	NA	4.806	0.35	3.7	1.01	0.59	NA	NA	NA	NA	NA	NA	13.85857143	8.330714286	5.527857143	0
46	1	1	1997	46.740278000000004	-72.265278	10% fleur	Chieftain	mid-season	NA	NA	4.046	0.37	4.52	1.04	0.44	NA	NA	NA	NA	NA	NA	5.4	4.112272727	1.288181818	0
46	1	2	1997	46.740278000000004	-72.265278	10% fleur	Chieftain	mid-season	NA	NA	4.831	0.44	4.09	0.99	0.51	NA	NA	NA	NA	NA	NA	18.89333333	6.955238095	11.938095240000001	0
46	1	3	1997	46.740278000000004	-72.265278	10% fleur	Chieftain	mid-season	NA	NA	3.512	0.37	5.38	0.92	0.51	NA	NA	NA	NA	NA	NA	12.38636364	6.837272727	5.549090909	0
46	1	4	1997	46.740278000000004	-72.265278	10% fleur	Chieftain	mid-season	NA	NA	5.331	0.34	4.29	0.96	0.47	NA	NA	NA	NA	NA	NA	16.22325581	5.982325581	10.24093023	0
46	1	5	1997	46.740278000000004	-72.265278	10% fleur	Chieftain	mid-season	NA	NA	4.998	0.38	3.77	1.05	0.6	NA	NA	NA	NA	NA	NA	27.22465116	7.148372093	20.07627907	0
46	1	6	1997	46.740278000000004	-72.265278	10% fleur	Chieftain	mid-season	NA	NA	5.531	0.32	4.19	0.79	0.58	NA	NA	NA	NA	NA	NA	13.52590909	6.490454545	7.035454545	0
46	1	7	1997	46.740278000000004	-72.265278	10% fleur	Chieftain	mid-season	NA	NA	4.807	0.39	4.19	NA	0.69	NA	NA	NA	NA	NA	NA	17.09578947	8.261052632	8.834736842	0
46	1	8	1997	46.740278000000004	-72.265278	10% fleur	Chieftain	mid-season	NA	NA	5.917	0.43	3.51	1.3	0.58	NA	NA	NA	NA	NA	NA	20.53255814	9.683255814	10.84930233	0
46	1	9	1997	46.740278000000004	-72.265278	10% fleur	Chieftain	mid-season	NA	NA	4.92	0.4	2.41	1.25	0.65	NA	NA	NA	NA	NA	NA	14.7695	7.3575	7.412	0
46	1	10	1997	46.740278000000004	-72.265278	10% fleur	Chieftain	mid-season	NA	NA	5.447	0.46	3.22	0.95	0.53	NA	NA	NA	NA	NA	NA	37.68285714	8.097142857	29.58571429	0
46	1	11	1997	46.740278000000004	-72.265278	10% fleur	Chieftain	mid-season	NA	NA	4.525	0.43	3.93	1.02	0.65	NA	NA	NA	NA	NA	NA	19.29531915	8.209787234	11.08553191	0
46	2	1	1997	46.740278000000004	-72.265278	10% fleur	Chieftain	mid-season	NA	NA	3.616	0.35	5.07	1.43	0.4	NA	NA	NA	NA	NA	NA	6.590697674	4.410697674	2.18	0
46	2	2	1997	46.740278000000004	-72.265278	10% fleur	Chieftain	mid-season	NA	NA	4.563	0.4	3.85	0.89	0.53	NA	NA	NA	NA	NA	NA	17.74418605	8.213023256	9.531162791	0
46	2	3	1997	46.740278000000004	-72.265278	10% fleur	Chieftain	mid-season	NA	NA	2.797	0.26	5.04	1.11	0.37	NA	NA	NA	NA	NA	NA	5.861777778	4.553777778	1.308	0
46	2	4	1997	46.740278000000004	-72.265278	10% fleur	Chieftain	mid-season	NA	NA	4.766	0.39	4.55	1.1	0.55	NA	NA	NA	NA	NA	NA	23.1952	6.7144	16.4808	0
46	2	5	1997	46.740278000000004	-72.265278	10% fleur	Chieftain	mid-season	NA	NA	5.624	0.4	4.05	1	0.57	NA	NA	NA	NA	NA	NA	22.45906977	8.567906977	13.89116279	0
46	2	6	1997	46.740278000000004	-72.265278	10% fleur	Chieftain	mid-season	NA	NA	5.326	0.36	4	1.15	0.65	NA	NA	NA	NA	NA	NA	28.60585366	6.593170732	22.01268293	0
46	2	7	1997	46.740278000000004	-72.265278	10% fleur	Chieftain	mid-season	NA	NA	4.901	0.38	4.39	1.07	0.53	NA	NA	NA	NA	NA	NA	31.48325581	6.033023256	25.45023256	0
46	2	8	1997	46.740278000000004	-72.265278	10% fleur	Chieftain	mid-season	NA	NA	4.638	0.41	4.8	0.78	0.51	NA	NA	NA	NA	NA	NA	19.52090909	7.679545455	11.84136364	0
46	2	9	1997	46.740278000000004	-72.265278	10% fleur	Chieftain	mid-season	NA	NA	4.856	0.42	3.06	1.11	0.65	NA	NA	NA	NA	NA	NA	28.885	11.881	17.004	0
46	2	10	1997	46.740278000000004	-72.265278	10% fleur	Chieftain	mid-season	NA	NA	4.687	0.39	3.36	1.04	0.55	NA	NA	NA	NA	NA	NA	21.95209302	9.936744186	12.01534884	0
46	2	11	1997	46.740278000000004	-72.265278	10% fleur	Chieftain	mid-season	NA	NA	5.18	0.41	4.66	1.12	0.68	NA	NA	NA	NA	NA	NA	20.165	8.224545455	11.94045455	0
46	3	1	1997	46.740278000000004	-72.265278	10% fleur	Chieftain	mid-season	NA	NA	4.803	0.54	4.16	1.01	0.35	NA	NA	NA	NA	NA	NA	2.535918367	2.535918367	0	0
46	3	2	1997	46.740278000000004	-72.265278	10% fleur	Chieftain	mid-season	NA	NA	5.212	0.59	3.39	0.72	0.61	NA	NA	NA	NA	NA	NA	29.40680851	8.488085106	20.9187234	0
46	3	3	1997	46.740278000000004	-72.265278	10% fleur	Chieftain	mid-season	NA	NA	3.361	0.43	5.42	1.09	0.64	NA	NA	NA	NA	NA	NA	13.52489796	7.51877551	6.006122449	0
46	3	4	1997	46.740278000000004	-72.265278	10% fleur	Chieftain	mid-season	NA	NA	4.879	0.41	4.96	1.2	0.66	NA	NA	NA	NA	NA	NA	21.04173913	7.914347826	13.1273913	0
46	3	5	1997	46.740278000000004	-72.265278	10% fleur	Chieftain	mid-season	NA	NA	5.376	0.59	3.45	0.96	0.64	NA	NA	NA	NA	NA	NA	41.529	4.142	37.387	0
46	3	6	1997	46.740278000000004	-72.265278	10% fleur	Chieftain	mid-season	NA	NA	5.396	0.34	4.41	1.07	0.53	NA	NA	NA	NA	NA	NA	17.58863636	6.589545455	10.99909091	0
46	3	7	1997	46.740278000000004	-72.265278	10% fleur	Chieftain	mid-season	NA	NA	5.537	0.5	3.58	1.15	0.69	NA	NA	NA	NA	NA	NA	29.9532	5.3628	24.5904	0
46	3	8	1997	46.740278000000004	-72.265278	10% fleur	Chieftain	mid-season	NA	NA	5.892	0.56	3.52	1.03	0.5	NA	NA	NA	NA	NA	NA	19.06232558	5.424651163	13.63767442	0
46	3	9	1997	46.740278000000004	-72.265278	10% fleur	Chieftain	mid-season	NA	NA	5.678	0.57	2.86	0.92	0.59	NA	NA	NA	NA	NA	NA	30.88333333	6.94875	23.93458333	0
46	3	10	1997	46.740278000000004	-72.265278	10% fleur	Chieftain	mid-season	NA	NA	5.015	0.5	3.1	1.06	0.65	NA	NA	NA	NA	NA	NA	28.34	8.571363636	19.76863636	0
46	3	11	1997	46.740278000000004	-72.265278	10% fleur	Chieftain	mid-season	NA	NA	5.274	0.47	4.22	0.91	0.49	NA	NA	NA	NA	NA	NA	19.05130435	7.96173913	11.08956522	0
47	1	1	1997	46.740278000000004	-72.265278	10% fleur	Coastal Russet	mid-season	NA	NA	4.231	0.35	5.15	1.39	0.5	NA	NA	NA	NA	NA	NA	12.23222222	10.17333333	2.058888889	0
47	1	12	1997	46.740278000000004	-72.265278	10% fleur	Coastal Russet	mid-season	NA	NA	4.231	0.35	5.15	1.39	0.5	NA	NA	NA	NA	NA	NA	10.26298701	7.007142857	3.255844156	0
47	1	2	1997	46.740278000000004	-72.265278	10% fleur	Coastal Russet	mid-season	NA	NA	5.948	0.39	4.07	1.31	0.99	NA	NA	NA	NA	NA	NA	32.9725	19.48375	13.48875	0
47	1	13	1997	46.740278000000004	-72.265278	10% fleur	Coastal Russet	mid-season	NA	NA	5.948	0.39	4.07	1.31	0.99	NA	NA	NA	NA	NA	NA	26.67904762	8.304761905	18.37428571	0
47	1	3	1997	46.740278000000004	-72.265278	10% fleur	Coastal Russet	mid-season	NA	NA	3.996	0.3	5.06	1.61	0.66	NA	NA	NA	NA	NA	NA	18.8025	13.8975	4.905	0
47	1	14	1997	46.740278000000004	-72.265278	10% fleur	Coastal Russet	mid-season	NA	NA	3.996	0.3	5.06	1.61	0.66	NA	NA	NA	NA	NA	NA	14.87936508	10.98650794	3.892857143	0
47	1	4	1997	46.740278000000004	-72.265278	10% fleur	Coastal Russet	mid-season	NA	NA	4.895	0.52	2.48	1.54	0.93	NA	NA	NA	NA	NA	NA	15.45818182	10.60272727	4.855454545	0
47	1	15	1997	46.740278000000004	-72.265278	10% fleur	Coastal Russet	mid-season	NA	NA	4.895	0.52	2.48	1.54	0.93	NA	NA	NA	NA	NA	NA	13.4952381	6.401587302	7.093650794	0
47	1	5	1997	46.740278000000004	-72.265278	10% fleur	Coastal Russet	mid-season	NA	NA	5.147	0.45	4.39	1.05	0.77	NA	NA	NA	NA	NA	NA	28.54761905	16.92095238	11.62666667	0
47	1	16	1997	46.740278000000004	-72.265278	10% fleur	Coastal Russet	mid-season	NA	NA	5.147	0.45	4.39	1.05	0.77	NA	NA	NA	NA	NA	NA	19.91503759	9.752631579	10.16240602	0
47	1	6	1997	46.740278000000004	-72.265278	10% fleur	Coastal Russet	mid-season	NA	NA	4.905	0.34	4.81	1.33	0.93	NA	NA	NA	NA	NA	NA	24.57454545	12.88181818	11.69272727	0
47	1	17	1997	46.740278000000004	-72.265278	10% fleur	Coastal Russet	mid-season	NA	NA	4.905	0.34	4.81	1.33	0.93	NA	NA	NA	NA	NA	NA	16.35	8.650793651	7.699206349	0
47	1	7	1997	46.740278000000004	-72.265278	10% fleur	Coastal Russet	mid-season	NA	NA	4.978	0.41	4.82	1.22	0.87	NA	NA	NA	NA	NA	NA	15.55727273	10.60272727	4.954545455	0
47	1	18	1997	46.740278000000004	-72.265278	10% fleur	Coastal Russet	mid-season	NA	NA	4.978	0.41	4.82	1.22	0.87	NA	NA	NA	NA	NA	NA	23.11758242	12.6967033	10.42087912	0
47	1	8	1997	46.740278000000004	-72.265278	10% fleur	Coastal Russet	mid-season	NA	NA	3.751	0.34	5.75	0.99	0.59	NA	NA	NA	NA	NA	NA	27.19263158	11.12947368	16.06315789	0
47	1	19	1997	46.740278000000004	-72.265278	10% fleur	Coastal Russet	mid-season	NA	NA	3.751	0.34	5.75	0.99	0.59	NA	NA	NA	NA	NA	NA	35.69450549	12.33736264	23.35714286	0
47	1	9	1997	46.740278000000004	-72.265278	10% fleur	Coastal Russet	mid-season	NA	NA	4.749	0.71	4.79	1.32	0.84	NA	NA	NA	NA	NA	NA	19.62	11.938095240000001	7.681904762	0
47	1	20	1997	46.740278000000004	-72.265278	10% fleur	Coastal Russet	mid-season	NA	NA	4.749	0.71	4.79	1.32	0.84	NA	NA	NA	NA	NA	NA	11.28928571	7.104464286	4.184821429	0
47	1	10	1997	46.740278000000004	-72.265278	10% fleur	Coastal Russet	mid-season	NA	NA	4.635	0.37	4.06	1.15	0.71	NA	NA	NA	NA	NA	NA	18.19826087	10.42608696	7.772173913	0
47	1	21	1997	46.740278000000004	-72.265278	10% fleur	Coastal Russet	mid-season	NA	NA	4.635	0.37	4.06	1.15	0.71	NA	NA	NA	NA	NA	NA	17.21052632	13.19473684	4.015789474	0
47	1	11	1997	46.740278000000004	-72.265278	10% fleur	Coastal Russet	mid-season	NA	NA	4.566	0.38	5.21	0.6	0.84	NA	NA	NA	NA	NA	NA	25.8112	13.3416	12.4696	0
47	1	22	1997	46.740278000000004	-72.265278	10% fleur	Coastal Russet	mid-season	NA	NA	4.566	0.38	5.21	0.6	0.84	NA	NA	NA	NA	NA	NA	18.91928571	9.81	9.109285714	0
47	2	1	1997	46.740278000000004	-72.265278	10% fleur	Coastal Russet	mid-season	NA	NA	4.65	0.4	4.26	0.94	0.66	NA	NA	NA	NA	NA	NA	10.78526316	10.09684211	0.688421053	0
47	2	12	1997	46.740278000000004	-72.265278	10% fleur	Coastal Russet	mid-season	NA	NA	4.65	0.4	4.26	0.94	0.66	NA	NA	NA	NA	NA	NA	10.38095238	9.55047619	0.83047619	0
47	2	2	1997	46.740278000000004	-72.265278	10% fleur	Coastal Russet	mid-season	NA	NA	6.137	0.43	4.55	1.25	0.8	NA	NA	NA	NA	NA	NA	42.183	10.028	32.155	0
47	2	13	1997	46.740278000000004	-72.265278	10% fleur	Coastal Russet	mid-season	NA	NA	6.137	0.43	4.55	1.25	0.8	NA	NA	NA	NA	NA	NA	35.2952381	9.602380952	25.69285714	0
47	2	3	1997	46.740278000000004	-72.265278	10% fleur	Coastal Russet	mid-season	NA	NA	5.189	0.59	4.78	1.19	0.73	NA	NA	NA	NA	NA	NA	20.01636364	10.20636364	9.81	0
47	2	14	1997	46.740278000000004	-72.265278	10% fleur	Coastal Russet	mid-season	NA	NA	5.189	0.59	4.78	1.19	0.73	NA	NA	NA	NA	NA	NA	23.13469388	11.45612245	11.67857143	0
47	2	4	1997	46.740278000000004	-72.265278	10% fleur	Coastal Russet	mid-season	NA	NA	2.362	0.21	3.37	0.66	0.41	NA	NA	NA	NA	NA	NA	22.52666667	17.33619048	5.19047619	0
47	2	15	1997	46.740278000000004	-72.265278	10% fleur	Coastal Russet	mid-season	NA	NA	2.362	0.21	3.37	0.66	0.41	NA	NA	NA	NA	NA	NA	18.86890756	14.10588235	4.76302521	0
47	2	5	1997	46.740278000000004	-72.265278	10% fleur	Coastal Russet	mid-season	NA	NA	4.801	0.36	4.77	1.32	0.92	NA	NA	NA	NA	NA	NA	28.34	16.96608696	11.37391304	0
47	2	16	1997	46.740278000000004	-72.265278	10% fleur	Coastal Russet	mid-season	NA	NA	4.801	0.36	4.77	1.32	0.92	NA	NA	NA	NA	NA	NA	32.38857143	9.135238095	21.69619048	1.557142857
47	2	6	1997	46.740278000000004	-72.265278	10% fleur	Coastal Russet	mid-season	NA	NA	4.706	0.4	5.86	0.95	0.74	NA	NA	NA	NA	NA	NA	32.24583333	14.35166667	17.89416667	0
47	2	17	1997	46.740278000000004	-72.265278	10% fleur	Coastal Russet	mid-season	NA	NA	4.706	0.4	5.86	0.95	0.74	NA	NA	NA	NA	NA	NA	24.13571429	13.68061224	10.45510204	0
47	2	7	1997	46.740278000000004	-72.265278	10% fleur	Coastal Russet	mid-season	NA	NA	5.565	0.41	3.27	1.39	0.79	NA	NA	NA	NA	NA	NA	31.85222222	13.92777778	17.92444444	0
47	2	18	1997	46.740278000000004	-72.265278	10% fleur	Coastal Russet	mid-season	NA	NA	5.565	0.41	3.27	1.39	0.79	NA	NA	NA	NA	NA	NA	23.35714286	12.84642857	10.51071429	0
47	2	8	1997	46.740278000000004	-72.265278	10% fleur	Coastal Russet	mid-season	NA	NA	4.984	0.43	3.88	1.42	1.03	NA	NA	NA	NA	NA	NA	18.58190476	16.29809524	2.283809524	0
47	2	19	1997	46.740278000000004	-72.265278	10% fleur	Coastal Russet	mid-season	NA	NA	4.984	0.43	3.88	1.42	1.03	NA	NA	NA	NA	NA	NA	15.75462185	10.9	4.854621849	0
47	2	9	1997	46.740278000000004	-72.265278	10% fleur	Coastal Russet	mid-season	NA	NA	5.569	0.38	4.33	1.37	0.91	NA	NA	NA	NA	NA	NA	16.35	11.62666667	4.723333333	0
47	2	20	1997	46.740278000000004	-72.265278	10% fleur	Coastal Russet	mid-season	NA	NA	5.569	0.38	4.33	1.37	0.91	NA	NA	NA	NA	NA	NA	15.57142857	9.462637363	6.108791209	0
47	2	10	1997	46.740278000000004	-72.265278	10% fleur	Coastal Russet	mid-season	NA	NA	5.338	0.41	4.06	1.34	0.9	NA	NA	NA	NA	NA	NA	23.217	11.881	11.336	0
47	2	21	1997	46.740278000000004	-72.265278	10% fleur	Coastal Russet	mid-season	NA	NA	5.338	0.41	4.06	1.34	0.9	NA	NA	NA	NA	NA	NA	23.17394958	12.36554622	10.80840336	0
47	2	11	1997	46.740278000000004	-72.265278	10% fleur	Coastal Russet	mid-season	NA	NA	4.806	0.39	4.59	1.19	0.83	NA	NA	NA	NA	NA	NA	33.91111111	10.9	23.01111111	0
47	2	22	1997	46.740278000000004	-72.265278	10% fleur	Coastal Russet	mid-season	NA	NA	4.806	0.39	4.59	1.19	0.83	NA	NA	NA	NA	NA	NA	34.68968254	5.363492063	29.32619048	0
47	3	1	1997	46.740278000000004	-72.265278	10% fleur	Coastal Russet	mid-season	NA	NA	4.875	0.46	4.42	1.06	0.75	NA	NA	NA	NA	NA	NA	12.97619048	10.9	2.076190476	0
47	3	12	1997	46.740278000000004	-72.265278	10% fleur	Coastal Russet	mid-season	NA	NA	4.875	0.46	4.42	1.06	0.75	NA	NA	NA	NA	NA	NA	9.829464286	8.077678571	1.751785714	0
47	3	2	1997	46.740278000000004	-72.265278	10% fleur	Coastal Russet	mid-season	NA	NA	5.559	0.44	4	1.1	0.84	NA	NA	NA	NA	NA	NA	31.283	16.023	15.26	0
47	3	13	1997	46.740278000000004	-72.265278	10% fleur	Coastal Russet	mid-season	NA	NA	5.559	0.44	4	1.1	0.84	NA	NA	NA	NA	NA	NA	36.03673469	11.90102041	24.13571429	0
47	3	3	1997	46.740278000000004	-72.265278	10% fleur	Coastal Russet	mid-season	NA	NA	5.432	0.51	4.38	1.01	0.92	NA	NA	NA	NA	NA	NA	18.71166667	15.07833333	3.633333333	0
47	3	14	1997	46.740278000000004	-72.265278	10% fleur	Coastal Russet	mid-season	NA	NA	5.432	0.51	4.38	1.01	0.92	NA	NA	NA	NA	NA	NA	20.72197802	9.702197802	11.01978022	0
47	3	4	1997	46.740278000000004	-72.265278	10% fleur	Coastal Russet	mid-season	NA	NA	6.751	0.49	2.92	1.39	0.91	NA	NA	NA	NA	NA	NA	25.16909091	16.44909091	8.72	0
47	3	15	1997	46.740278000000004	-72.265278	10% fleur	Coastal Russet	mid-season	NA	NA	6.751	0.49	2.92	1.39	0.91	NA	NA	NA	NA	NA	NA	24.33035714	11.19196429	13.13839286	0
47	3	5	1997	46.740278000000004	-72.265278	10% fleur	Coastal Russet	mid-season	NA	NA	4.073	0.41	4.84	0.89	0.64	NA	NA	NA	NA	NA	NA	33.899	16.132	17.767	0
47	3	16	1997	46.740278000000004	-72.265278	10% fleur	Coastal Russet	mid-season	NA	NA	4.073	0.41	4.84	0.89	0.64	NA	NA	NA	NA	NA	NA	27.61333333	13.18380952	14.42952381	0
47	3	6	1997	46.740278000000004	-72.265278	10% fleur	Coastal Russet	mid-season	NA	NA	4.569	0.48	4.04	1	0.67	NA	NA	NA	NA	NA	NA	26.91826087	11.46869565	15.44956522	0
47	3	17	1997	46.740278000000004	-72.265278	10% fleur	Coastal Russet	mid-season	NA	NA	4.569	0.48	4.04	1	0.67	NA	NA	NA	NA	NA	NA	20.4375	11.48392857	8.953571429	0
47	3	7	1997	46.740278000000004	-72.265278	10% fleur	Coastal Russet	mid-season	NA	NA	5.055	0.49	5.04	1.19	0.85	NA	NA	NA	NA	NA	NA	22.83809524	12.35333333	10.4847619	0
47	3	18	1997	46.740278000000004	-72.265278	10% fleur	Coastal Russet	mid-season	NA	NA	5.055	0.49	5.04	1.19	0.85	NA	NA	NA	NA	NA	NA	19.90918367	10.9	9.009183673	0
47	3	8	1997	46.740278000000004	-72.265278	10% fleur	Coastal Russet	mid-season	NA	NA	3.678	0.38	4.12	0.85	0.58	NA	NA	NA	NA	NA	NA	42.44588235	22.44117647	20.00470588	0
47	3	19	1997	46.740278000000004	-72.265278	10% fleur	Coastal Russet	mid-season	NA	NA	3.678	0.38	4.12	0.85	0.58	NA	NA	NA	NA	NA	NA	28.86703297	12.6967033	16.17032967	0
47	3	9	1997	46.740278000000004	-72.265278	10% fleur	Coastal Russet	mid-season	NA	NA	5.215	0.55	4.52	1.15	0.79	NA	NA	NA	NA	NA	NA	18.86538462	12.49307692	6.372307692	0
47	3	20	1997	46.740278000000004	-72.265278	10% fleur	Coastal Russet	mid-season	NA	NA	5.215	0.55	4.52	1.15	0.79	NA	NA	NA	NA	NA	NA	18.96883117	10.19220779	8.776623377	0
47	3	10	1997	46.740278000000004	-72.265278	10% fleur	Coastal Russet	mid-season	NA	NA	5.002	0.43	4.5	0.98	0.68	NA	NA	NA	NA	NA	NA	25.30695652	16.87130435	8.435652174	0
47	3	21	1997	46.740278000000004	-72.265278	10% fleur	Coastal Russet	mid-season	NA	NA	5.002	0.43	4.5	0.98	0.68	NA	NA	NA	NA	NA	NA	27.40571429	12.6647619	14.74095238	0
47	3	11	1997	46.740278000000004	-72.265278	10% fleur	Coastal Russet	mid-season	NA	NA	4.538	0.5	4.19	1.05	0.82	NA	NA	NA	NA	NA	NA	24.73826087	16.11304348	8.625217391	0
47	3	22	1997	46.740278000000004	-72.265278	10% fleur	Coastal Russet	mid-season	NA	NA	4.538	0.5	4.19	1.05	0.82	NA	NA	NA	NA	NA	NA	29.58571429	9.484415584	20.1012987	0
48	1	1	1997	48.774722	-72.061111	10% fleur	Aquilon	mid-season	NA	NA	3.685	0.31	3.23	0.86	0.3	NA	NA	NA	NA	NA	NA	10.31307692	7.294615385	3.018461538	0
48	1	2	1997	48.774722	-72.061111	10% fleur	Aquilon	mid-season	NA	NA	2.821	0.12	3.24	0.82	0.25	NA	NA	NA	NA	NA	NA	16.3936	5.668	10.7256	0
48	1	3	1997	48.774722	-72.061111	10% fleur	Aquilon	mid-season	NA	NA	3.35	0.29	2.65	0.87	0.36	NA	NA	NA	NA	NA	NA	7.941428571	6.929285714	1.012142857	0
48	1	4	1997	48.774722	-72.061111	10% fleur	Aquilon	mid-season	NA	NA	4.233	0.32	3.07	0.83	0.36	NA	NA	NA	NA	NA	NA	15.26	5.328888889	9.931111111	0
48	1	5	1997	48.774722	-72.061111	10% fleur	Aquilon	mid-season	NA	NA	3.649	0.25	3.39	0.83	0.36	NA	NA	NA	NA	NA	NA	9.9408	7.4992	2.4416	0
48	1	6	1997	48.774722	-72.061111	10% fleur	Aquilon	mid-season	NA	NA	3.135	0.18	5.15	0.95	0.38	NA	NA	NA	NA	NA	NA	10.2896	6.3656	3.924	0
48	1	7	1997	48.774722	-72.061111	10% fleur	Aquilon	mid-season	NA	NA	4.099	0.33	2.88	0.89	0.38	NA	NA	NA	NA	NA	NA	18.2248	8.9816	9.2432	0
48	1	8	1997	48.774722	-72.061111	10% fleur	Aquilon	mid-season	NA	NA	4.598	0.39	3.45	0.79	0.35	NA	NA	NA	NA	NA	NA	24.0672	6.54	17.5272	0
48	1	9	1997	48.774722	-72.061111	10% fleur	Aquilon	mid-season	NA	NA	3.263	0.2	5.06	0.77	0.29	NA	NA	NA	NA	NA	NA	23.12695652	6.160869565	16.96608696	0
48	1	10	1997	48.774722	-72.061111	10% fleur	Aquilon	mid-season	NA	NA	4.659	0.32	3.42	0.95	0.47	NA	NA	NA	NA	NA	NA	18.44615385	6.120769231	12.32538462	0
48	1	11	1997	48.774722	-72.061111	10% fleur	Aquilon	mid-season	NA	NA	4.49	0.31	4.26	1.09	0.43	NA	NA	NA	NA	NA	NA	18.312	6.7144	11.5976	0
48	2	1	1997	48.774722	-72.061111	10% fleur	Aquilon	mid-season	NA	NA	2.709	0.14	3.13	0.8	0.23	NA	NA	NA	NA	NA	NA	11.15153846	8.133076923	3.018461538	0
48	2	2	1997	48.774722	-72.061111	10% fleur	Aquilon	mid-season	NA	NA	5.832	0.54	4.36	0.89	0.4	NA	NA	NA	NA	NA	NA	22.11142857	7.552142857	14.55928571	0
48	2	3	1997	48.774722	-72.061111	10% fleur	Aquilon	mid-season	NA	NA	3.448	0.18	4.18	0.92	0.28	NA	NA	NA	NA	NA	NA	14.7368	8.4584	6.2784	0
48	2	4	1997	48.774722	-72.061111	10% fleur	Aquilon	mid-season	NA	NA	4.714	0.24	4.18	1.01	0.44	NA	NA	NA	NA	NA	NA	17.72434783	5.11826087	12.60608696	0
48	2	5	1997	48.774722	-72.061111	10% fleur	Aquilon	mid-season	NA	NA	3.154	0.29	4.01	0.88	0.37	NA	NA	NA	NA	NA	NA	15.17615385	6.623846154	8.552307692	0
48	2	6	1997	48.774722	-72.061111	10% fleur	Aquilon	mid-season	NA	NA	4.54	0.22	3.5	0.93	0.4	NA	NA	NA	NA	NA	NA	12.644	7.6736	4.9704	0
48	2	7	1997	48.774722	-72.061111	10% fleur	Aquilon	mid-season	NA	NA	5.007	0.27	3.06	0.99	0.42	NA	NA	NA	NA	NA	NA	15.84692308	10.06153846	5.785384615	0
48	2	8	1997	48.774722	-72.061111	10% fleur	Aquilon	mid-season	NA	NA	3.875	0.26	3.23	1.21	0.49	NA	NA	NA	NA	NA	NA	20.79384615	8.384615385	12.40923077	0
48	2	9	1997	48.774722	-72.061111	10% fleur	Aquilon	mid-season	NA	NA	4.754	0.33	3.22	0.89	0.32	NA	NA	NA	NA	NA	NA	12.7312	6.976	5.7552	0
48	2	10	1997	48.774722	-72.061111	10% fleur	Aquilon	mid-season	NA	NA	4.984	0.32	3.09	1.08	0.38	NA	NA	NA	NA	NA	NA	18.44615385	7.462307692	10.98384615	0
48	2	11	1997	48.774722	-72.061111	10% fleur	Aquilon	mid-season	NA	NA	3.324	0.14	5.1	0.88	0.25	NA	NA	NA	NA	NA	NA	16.44083333	6.54	9.900833333	0
48	3	1	1997	48.774722	-72.061111	10% fleur	Aquilon	mid-season	NA	NA	5.589	0.25	4.3	1.23	0.35	NA	NA	NA	NA	NA	NA	5.9296	4.5344	1.3952	0
48	3	2	1997	48.774722	-72.061111	10% fleur	Aquilon	mid-season	NA	NA	4.653	0.25	4.11	0.94	0.39	NA	NA	NA	NA	NA	NA	15.55727273	9.215454545	6.341818182	0
48	3	3	1997	48.774722	-72.061111	10% fleur	Aquilon	mid-season	NA	NA	5.45	0.36	3.92	0.76	0.34	NA	NA	NA	NA	NA	NA	10.2896	5.668	4.6216	0
48	3	4	1997	48.774722	-72.061111	10% fleur	Aquilon	mid-season	NA	NA	4.953	0.27	3.01	0.86	0.28	NA	NA	NA	NA	NA	NA	6.425263158	4.818947368	1.606315789	0
48	3	5	1997	48.774722	-72.061111	10% fleur	Aquilon	mid-season	NA	NA	5.019	0.2	3.99	0.72	0.33	NA	NA	NA	NA	NA	NA	20.80909091	9.314545455	11.49454545	0
48	3	6	1997	48.774722	-72.061111	10% fleur	Aquilon	mid-season	NA	NA	5.229	0.3	3.99	0.85	0.37	NA	NA	NA	NA	NA	NA	11.23538462	6.372307692	4.863076923	0
48	3	7	1997	48.774722	-72.061111	10% fleur	Aquilon	mid-season	NA	NA	5.275	0.33	4.35	0.97	0.38	NA	NA	NA	NA	NA	NA	15.0856	6.8016	8.284	0
48	3	8	1997	48.774722	-72.061111	10% fleur	Aquilon	mid-season	NA	NA	3.3	0.18	4.36	0.91	0.24	NA	NA	NA	NA	NA	NA	12.14571429	6.228571429	5.917142857	0
48	3	9	1997	48.774722	-72.061111	10% fleur	Aquilon	mid-season	NA	NA	4.508	0.3	4.08	1.26	0.42	NA	NA	NA	NA	NA	NA	10.7256	6.8016	3.924	0
48	3	10	1997	48.774722	-72.061111	10% fleur	Aquilon	mid-season	NA	NA	5.066	0.44	3.4	0.94	0.39	NA	NA	NA	NA	NA	NA	7.822352941	5.129411765	2.692941176	0
48	3	11	1997	48.774722	-72.061111	10% fleur	Aquilon	mid-season	NA	NA	5.828	0.33	4.15	1.29	0.43	NA	NA	NA	NA	NA	NA	18.98416667	5.995	12.98916667	0
49	1	1	1997	46.866667	-71.016667	10% fleur	Aquilon	mid-season	NA	NA	4.432	0.29	4.99	1.37	0.33	NA	NA	NA	NA	NA	NA	16.63259259	5.328888889	11.3037037	0
49	1	2	1997	46.866667	-71.016667	10% fleur	Aquilon	mid-season	NA	NA	5.226	0.43	3.53	1.04	0.39	NA	NA	NA	NA	NA	NA	22.43583333	6.085833333	15.71416667	0.635833333
49	1	3	1997	46.866667	-71.016667	10% fleur	Aquilon	mid-season	NA	NA	5.976	0.32	4.89	1.39	0.52	NA	NA	NA	NA	NA	NA	25.64095238	6.436190476	19.2047619	0
49	1	4	1997	46.866667	-71.016667	10% fleur	Aquilon	mid-season	NA	NA	6.663	0.41	3.66	1.22	0.45	NA	NA	NA	NA	NA	NA	25.25166667	5.268333333	19.98333333	0
49	1	5	1997	46.866667	-71.016667	10% fleur	Aquilon	mid-season	NA	NA	6.323	0.34	4.28	1.33	0.48	NA	NA	NA	NA	NA	NA	27.43166667	4.995833333	22.43583333	0
49	1	6	1997	46.866667	-71.016667	10% fleur	Aquilon	mid-season	NA	NA	5.957	0.33	4.78	1.23	0.47	NA	NA	NA	NA	NA	NA	23.435	4.814166667	18.62083333	0
49	1	7	1997	46.866667	-71.016667	10% fleur	Aquilon	mid-season	NA	NA	5.613	0.35	5.35	0.98	0.35	NA	NA	NA	NA	NA	NA	24.34333333	4.0875	20.25583333	0
49	1	8	1997	46.866667	-71.016667	10% fleur	Aquilon	mid-season	NA	NA	6.201	0.42	3.52	1.09	0.45	NA	NA	NA	NA	NA	NA	25.8112	5.9296	19.8816	0
49	1	9	1997	46.866667	-71.016667	10% fleur	Aquilon	mid-season	NA	NA	6.641	0.4	4.51	1.34	0.49	NA	NA	NA	NA	NA	NA	20.492	4.9704	15.5216	0
49	1	10	1997	46.866667	-71.016667	10% fleur	Aquilon	mid-season	NA	NA	5.794	0.27	5.44	1.2	0.47	NA	NA	NA	NA	NA	NA	25.2008	3.8368	21.364	0
49	1	11	1997	46.866667	-71.016667	10% fleur	Aquilon	mid-season	NA	NA	6.467	0.58	3.03	0.91	0.4	NA	NA	NA	NA	NA	NA	24.43416667	4.269166667	20.165	0
49	2	1	1997	46.866667	-71.016667	10% fleur	Aquilon	mid-season	NA	NA	6.681	0.49	3.59	1.02	0.45	NA	NA	NA	NA	NA	NA	18.78153846	5.953076923	12.82846154	0
49	2	2	1997	46.866667	-71.016667	10% fleur	Aquilon	mid-season	NA	NA	6.271	0.43	3.67	1.12	0.45	NA	NA	NA	NA	NA	NA	28.97583333	5.813333333	23.1625	0
49	2	3	1997	46.866667	-71.016667	10% fleur	Aquilon	mid-season	NA	NA	6.498	0.49	3.38	1.14	0.43	NA	NA	NA	NA	NA	NA	20.52833333	5.631666667	14.89666667	0
49	2	4	1997	46.866667	-71.016667	10% fleur	Aquilon	mid-season	NA	NA	7.384	0.54	3.12	1.06	0.41	NA	NA	NA	NA	NA	NA	29.3826087	4.549565217	24.83304348	0
49	2	5	1997	46.866667	-71.016667	10% fleur	Aquilon	mid-season	NA	NA	6.45	0.49	2.9	1	0.4	NA	NA	NA	NA	NA	NA	28.34	4.7088	23.6312	0
49	2	6	1997	46.866667	-71.016667	10% fleur	Aquilon	mid-season	NA	NA	6.979	0.47	3.1	1.11	0.4	NA	NA	NA	NA	NA	NA	26.61416667	4.814166667	21.8	0
49	2	7	1997	46.866667	-71.016667	10% fleur	Aquilon	mid-season	NA	NA	7.035	0.55	3.01	0.97	0.37	NA	NA	NA	NA	NA	NA	26.9775	4.541666667	22.43583333	0
49	2	8	1997	46.866667	-71.016667	10% fleur	Aquilon	mid-season	NA	NA	6.22	0.35	5.46	1.32	0.53	NA	NA	NA	NA	NA	NA	27.25	4.36	22.89	0
49	2	9	1997	46.866667	-71.016667	10% fleur	Aquilon	mid-season	NA	NA	5.592	0.26	4.87	1.33	0.38	NA	NA	NA	NA	NA	NA	25.1136	4.6216	20.492	0
49	2	10	1997	46.866667	-71.016667	10% fleur	Aquilon	mid-season	NA	NA	6.581	0.51	5.17	1.03	0.48	NA	NA	NA	NA	NA	NA	26.4216	5.4936	20.928	0
49	2	11	1997	46.866667	-71.016667	10% fleur	Aquilon	mid-season	NA	NA	6.758	0.59	2.55	0.91	0.35	NA	NA	NA	NA	NA	NA	26.24384615	7.210769231	19.03307692	0
49	3	1	1997	46.866667	-71.016667	10% fleur	Aquilon	mid-season	NA	NA	6.264	0.54	3.37	0.89	0.4	NA	NA	NA	NA	NA	NA	23.544	5.3192	18.2248	0
49	3	2	1997	46.866667	-71.016667	10% fleur	Aquilon	mid-season	NA	NA	5.69	0.44	3.24	1.33	0.46	NA	NA	NA	NA	NA	NA	30.33833333	4.723333333	25.615	0
49	3	3	1997	46.866667	-71.016667	10% fleur	Aquilon	mid-season	NA	NA	5.482	0.23	5.48	1.38	0.48	NA	NA	NA	NA	NA	NA	22.672	4.4472	18.2248	0
49	3	4	1997	46.866667	-71.016667	10% fleur	Aquilon	mid-season	NA	NA	5.923	0.4	4.1	0.94	0.42	NA	NA	NA	NA	NA	NA	26.52333333	4.269166667	22.25416667	0
49	3	5	1997	46.866667	-71.016667	10% fleur	Aquilon	mid-season	NA	NA	5.81	0.35	5.02	1.23	0.45	NA	NA	NA	NA	NA	NA	26.3344	3.924	21.0152	1.3952
49	3	6	1997	46.866667	-71.016667	10% fleur	Aquilon	mid-season	NA	NA	5.987	0.35	3.88	1.11	0.42	NA	NA	NA	NA	NA	NA	27.97666667	4.814166667	23.1625	0
49	3	7	1997	46.866667	-71.016667	10% fleur	Aquilon	mid-season	NA	NA	5.237	0.34	5.28	0.98	0.34	NA	NA	NA	NA	NA	NA	33.0488	6.8016	26.2472	0
49	3	8	1997	46.866667	-71.016667	10% fleur	Aquilon	mid-season	NA	NA	6.184	0.46	5	1.27	0.38	NA	NA	NA	NA	NA	NA	29.59769231	5.533846154	24.06384615	0
49	3	9	1997	46.866667	-71.016667	10% fleur	Aquilon	mid-season	NA	NA	5.086	0.3	4.46	1.04	0.46	NA	NA	NA	NA	NA	NA	25.615	5.540833333	20.07416667	0
49	3	10	1997	46.866667	-71.016667	10% fleur	Aquilon	mid-season	NA	NA	5.734	0.45	3.67	1.01	0.47	NA	NA	NA	NA	NA	NA	32.4275	7.63	24.7975	0
49	3	11	1997	46.866667	-71.016667	10% fleur	Aquilon	mid-season	NA	NA	5.951	0.47	3.62	1.02	0.45	NA	NA	NA	NA	NA	NA	30.18461538	4.024615385	26.16	0
50	1	1	1997	46.632778	-71.816389	10% fleur	Coastal Russet	mid-season	NA	NA	5.079	0.36	4.88	1.2	0.32	NA	NA	NA	NA	NA	NA	20.928	11.8592	9.0688	0
50	1	12	1997	46.632778	-71.816389	10% fleur	Coastal Russet	mid-season	NA	NA	5.079	0.36	4.88	1.2	0.32	NA	NA	NA	NA	NA	NA	15.48492063	5.536507937	9.948412698	0
50	1	2	1997	46.632778	-71.816389	10% fleur	Coastal Russet	mid-season	NA	NA	6.472	0.71	3.45	1.03	0.47	NA	NA	NA	NA	NA	NA	41.13565217	8.246086957	32.88956522	0
50	1	13	1997	46.632778	-71.816389	10% fleur	Coastal Russet	mid-season	NA	NA	6.472	0.71	3.45	1.03	0.47	NA	NA	NA	NA	NA	NA	37.54444444	9.083333333	28.46111111	0
50	1	3	1997	46.632778	-71.816389	10% fleur	Coastal Russet	mid-season	NA	NA	5.837	0.39	4.54	0.94	0.31	NA	NA	NA	NA	NA	NA	33.39363636	8.323636364	25.07	0
50	1	14	1997	46.632778	-71.816389	10% fleur	Coastal Russet	mid-season	NA	NA	5.837	0.39	4.54	0.94	0.31	NA	NA	NA	NA	NA	NA	32.81122449	5.894897959	26.91632653	0
50	1	4	1997	46.632778	-71.816389	10% fleur	Coastal Russet	mid-season	NA	NA	5.019	0.38	4.74	1.11	0.29	NA	NA	NA	NA	NA	NA	32.31071429	10.97785714	21.33285714	0
50	1	15	1997	46.632778	-71.816389	10% fleur	Coastal Russet	mid-season	NA	NA	5.019	0.38	4.74	1.11	0.29	NA	NA	NA	NA	NA	NA	32.25510204	4.893877551	27.36122449	0
50	1	5	1997	46.632778	-71.816389	10% fleur	Coastal Russet	mid-season	NA	NA	5.392	0.43	4.54	1.07	0.32	NA	NA	NA	NA	NA	NA	27.86608696	4.833913043	23.03217391	0
50	1	16	1997	46.632778	-71.816389	10% fleur	Coastal Russet	mid-season	NA	NA	5.392	0.43	4.54	1.07	0.32	NA	NA	NA	NA	NA	NA	31.5092437	6.045378151	25.46386555	0
50	1	6	1997	46.632778	-71.816389	10% fleur	Coastal Russet	mid-season	NA	NA	5.289	0.44	4.27	1.26	0.38	NA	NA	NA	NA	NA	NA	20.54230769	10.9	9.642307692	0
50	1	17	1997	46.632778	-71.816389	10% fleur	Coastal Russet	mid-season	NA	NA	5.289	0.44	4.27	1.26	0.38	NA	NA	NA	NA	NA	NA	25.82261905	5.969047619	18.9452381	0.908333333
50	1	7	1997	46.632778	-71.816389	10% fleur	Coastal Russet	mid-season	NA	NA	6.44	0.53	3.63	1.11	0.32	NA	NA	NA	NA	NA	NA	33.7426087	5.971304348	27.77130435	0
50	1	18	1997	46.632778	-71.816389	10% fleur	Coastal Russet	mid-season	NA	NA	6.44	0.53	3.63	1.11	0.32	NA	NA	NA	NA	NA	NA	29.69693878	8.230612245	21.46632653	0
50	1	8	1997	46.632778	-71.816389	10% fleur	Coastal Russet	mid-season	NA	NA	5.9	0.6	4.59	1.4	0.39	NA	NA	NA	NA	NA	NA	31.48888889	10.41555556	21.07333333	0
50	1	19	1997	46.632778	-71.816389	10% fleur	Coastal Russet	mid-season	NA	NA	5.9	0.6	4.59	1.4	0.39	NA	NA	NA	NA	NA	NA	36.08907563	6.320168067	29.76890756	0
50	1	9	1997	46.632778	-71.816389	10% fleur	Coastal Russet	mid-season	NA	NA	5.672	0.66	4.42	1.18	0.38	NA	NA	NA	NA	NA	NA	27.58173913	10.61565217	16.96608696	0
50	1	20	1997	46.632778	-71.816389	10% fleur	Coastal Russet	mid-season	NA	NA	5.672	0.66	4.42	1.18	0.38	NA	NA	NA	NA	NA	NA	24.9962406	6.47443609	18.52180451	0
50	1	10	1997	46.632778	-71.816389	10% fleur	Coastal Russet	mid-season	NA	NA	6.62	0.79	2.28	1.12	0.29	NA	NA	NA	NA	NA	NA	37.34434783	7.96173913	29.3826087	0
50	1	21	1997	46.632778	-71.816389	10% fleur	Coastal Russet	mid-season	NA	NA	6.62	0.79	2.28	1.12	0.29	NA	NA	NA	NA	NA	NA	33.98235294	8.060504202	25.92184874	0
50	1	11	1997	46.632778	-71.816389	10% fleur	Coastal Russet	mid-season	NA	NA	5.674	0.6	4.94	0.92	0.43	NA	NA	NA	NA	NA	NA	42.1176	6.6272	35.4904	0
50	1	22	1997	46.632778	-71.816389	10% fleur	Coastal Russet	mid-season	NA	NA	5.674	0.6	4.94	0.92	0.43	NA	NA	NA	NA	NA	NA	38.46142857	5.216428571	33.245	0
50	2	1	1997	46.632778	-71.816389	10% fleur	Coastal Russet	mid-season	NA	NA	6.209	0.75	4.04	1.08	0.37	NA	NA	NA	NA	NA	NA	29.74142857	13.54714286	16.19428571	0
50	2	12	1997	46.632778	-71.816389	10% fleur	Coastal Russet	mid-season	NA	NA	6.209	0.75	4.04	1.08	0.37	NA	NA	NA	NA	NA	NA	11.15952381	5.579761905	5.579761905	0
50	2	2	1997	46.632778	-71.816389	10% fleur	Coastal Russet	mid-season	NA	NA	5.631	0.62	3.48	0.94	0.35	NA	NA	NA	NA	NA	NA	37.81461538	12.07384615	25.74076923	0
50	2	13	1997	46.632778	-71.816389	10% fleur	Coastal Russet	mid-season	NA	NA	5.631	0.62	3.48	0.94	0.35	NA	NA	NA	NA	NA	NA	16.71879699	8.359398496	8.359398496	0
50	2	3	1997	46.632778	-71.816389	10% fleur	Coastal Russet	mid-season	NA	NA	4.891	0.23	5.09	1.04	0.34	NA	NA	NA	NA	NA	NA	41.02363636	8.819090909	29.92545455	2.279090909
50	2	14	1997	46.632778	-71.816389	10% fleur	Coastal Russet	mid-season	NA	NA	4.891	0.23	5.09	1.04	0.34	NA	NA	NA	NA	NA	NA	31.72678571	4.574107143	24.71964286	2.433035714
50	2	4	1997	46.632778	-71.816389	10% fleur	Coastal Russet	mid-season	NA	NA	6.231	0.71	3.94	0.78	0.38	NA	NA	NA	NA	NA	NA	35.9226087	13.74347826	22.17913043	0
50	2	15	1997	46.632778	-71.816389	10% fleur	Coastal Russet	mid-season	NA	NA	6.231	0.71	3.94	0.78	0.38	NA	NA	NA	NA	NA	NA	28.51517857	6.715178571	21.8	0
50	2	5	1997	46.632778	-71.816389	10% fleur	Coastal Russet	mid-season	NA	NA	6.105	0.48	3.38	0.9	0.5	NA	NA	NA	NA	NA	NA	39.5888	11.1616	28.4272	0
50	2	16	1997	46.632778	-71.816389	10% fleur	Coastal Russet	mid-season	NA	NA	6.105	0.48	3.38	0.9	0.5	NA	NA	NA	NA	NA	NA	15.89924812	7.94962406	7.94962406	0
50	2	6	1997	46.632778	-71.816389	10% fleur	Coastal Russet	mid-season	NA	NA	5.619	0.53	3.48	0.91	0.33	NA	NA	NA	NA	NA	NA	25.97043478	10.52086957	15.44956522	0
50	2	17	1997	46.632778	-71.816389	10% fleur	Coastal Russet	mid-season	NA	NA	5.619	0.53	3.48	0.91	0.33	NA	NA	NA	NA	NA	NA	13.18991597	6.594957983	6.594957983	0
50	2	7	1997	46.632778	-71.816389	10% fleur	Coastal Russet	mid-season	NA	NA	5.326	0.47	3.44	1.12	0.37	NA	NA	NA	NA	NA	NA	37.605	14.80583333	22.79916667	0
50	2	18	1997	46.632778	-71.816389	10% fleur	Coastal Russet	mid-season	NA	NA	5.326	0.47	3.44	1.12	0.37	NA	NA	NA	NA	NA	NA	32.33361345	7.419327731	24.91428571	0
50	2	8	1997	46.632778	-71.816389	10% fleur	Coastal Russet	mid-season	NA	NA	7.21	0.84	3.98	1.36	0.4	NA	NA	NA	NA	NA	NA	36.16235294	13.72117647	22.44117647	0
50	2	19	1997	46.632778	-71.816389	10% fleur	Coastal Russet	mid-season	NA	NA	7.21	0.84	3.98	1.36	0.4	NA	NA	NA	NA	NA	NA	41.06964286	11.28928571	29.78035714	0
50	2	9	1997	46.632778	-71.816389	10% fleur	Coastal Russet	mid-season	NA	NA	6	0.45	4.85	0.61	0.32	NA	NA	NA	NA	NA	NA	22.4104	10.464	11.9464	0
50	2	20	1997	46.632778	-71.816389	10% fleur	Coastal Russet	mid-season	NA	NA	6	0.45	4.85	0.61	0.32	NA	NA	NA	NA	NA	NA	15.65793651	9.256349206	6.401587302	0
50	2	10	1997	46.632778	-71.816389	10% fleur	Coastal Russet	mid-season	NA	NA	5.979	0.51	4.47	0.88	0.31	NA	NA	NA	NA	NA	NA	41.61818182	9.314545455	32.30363636	0
50	2	21	1997	46.632778	-71.816389	10% fleur	Coastal Russet	mid-season	NA	NA	5.979	0.51	4.47	0.88	0.31	NA	NA	NA	NA	NA	NA	9.709243697	4.854621849	4.854621849	0
50	2	11	1997	46.632778	-71.816389	10% fleur	Coastal Russet	mid-season	NA	NA	5.796	0.4	4.18	1.06	0.25	NA	NA	NA	NA	NA	NA	39.05833333	6.994166667	32.06416667	0
50	2	22	1997	46.632778	-71.816389	10% fleur	Coastal Russet	mid-season	NA	NA	5.796	0.4	4.18	1.06	0.25	NA	NA	NA	NA	NA	NA	38.83125	5.060714286	33.77053571	0
50	3	1	1997	46.632778	-71.816389	10% fleur	Coastal Russet	mid-season	NA	NA	5.54	0.48	4.87	0.99	0.57	NA	NA	NA	NA	NA	NA	24.49904762	7.266666667	17.23238095	0
50	3	12	1997	46.632778	-71.816389	10% fleur	Coastal Russet	mid-season	NA	NA	5.54	0.48	4.87	0.99	0.57	NA	NA	NA	NA	NA	NA	17.24835165	4.192307692	13.05604396	0
50	3	2	1997	46.632778	-71.816389	10% fleur	Coastal Russet	mid-season	NA	NA	5.862	0.49	4.4	0.96	0.4	NA	NA	NA	NA	NA	NA	33.93217391	5.876521739	28.05565217	0
50	3	13	1997	46.632778	-71.816389	10% fleur	Coastal Russet	mid-season	NA	NA	5.862	0.49	4.4	0.96	0.4	NA	NA	NA	NA	NA	NA	26.83781513	7.144537815	19.69327731	0
50	3	3	1997	46.632778	-71.816389	10% fleur	Coastal Russet	mid-season	NA	NA	5.222	0.36	3.54	1.27	0.36	NA	NA	NA	NA	NA	NA	41.66222222	11.02111111	30.64111111	0
50	3	14	1997	46.632778	-71.816389	10% fleur	Coastal Russet	mid-season	NA	NA	5.222	0.36	3.54	1.27	0.36	NA	NA	NA	NA	NA	NA	29.03613445	7.602521008	21.43361345	0
50	3	4	1997	46.632778	-71.816389	10% fleur	Coastal Russet	mid-season	NA	NA	5.36	0.43	5.54	0.93	0.34	NA	NA	NA	NA	NA	NA	43.69909091	9.116363636	34.58272727	0
50	3	15	1997	46.632778	-71.816389	10% fleur	Coastal Russet	mid-season	NA	NA	5.36	0.43	5.54	0.93	0.34	NA	NA	NA	NA	NA	NA	32.54428571	6.384285714	26.16	0
50	3	5	1997	46.632778	-71.816389	10% fleur	Coastal Russet	mid-season	NA	NA	5.757	0.65	3.96	0.81	0.34	NA	NA	NA	NA	NA	NA	39.90347826	10.61565217	29.28782609	0
50	3	16	1997	46.632778	-71.816389	10% fleur	Coastal Russet	mid-season	NA	NA	5.757	0.65	3.96	0.81	0.34	NA	NA	NA	NA	NA	NA	32.26746032	4.498412698	27.76904762	0
50	3	6	1997	46.632778	-71.816389	10% fleur	Coastal Russet	mid-season	NA	NA	6.325	0.47	3.84	1.47	0.85	NA	NA	NA	NA	NA	NA	33.2232	10.464	22.7592	0
50	3	17	1997	46.632778	-71.816389	10% fleur	Coastal Russet	mid-season	NA	NA	6.325	0.47	3.84	1.47	0.85	NA	NA	NA	NA	NA	NA	28.54761905	7.993333333	20.55428571	0
50	3	7	1997	46.632778	-71.816389	10% fleur	Coastal Russet	mid-season	NA	NA	5.952	0.68	3.36	1.1	0.29	NA	NA	NA	NA	NA	NA	31.3048	10.464	20.8408	0
50	3	18	1997	46.632778	-71.816389	10% fleur	Coastal Russet	mid-season	NA	NA	5.952	0.68	3.36	1.1	0.29	NA	NA	NA	NA	NA	NA	28.12589286	8.272321429	19.85357143	0
50	3	8	1997	46.632778	-71.816389	10% fleur	Coastal Russet	mid-season	NA	NA	5.89	0.41	4.84	1.02	0.45	NA	NA	NA	NA	NA	NA	43.50916667	9.265	34.24416667	0
50	3	19	1997	46.632778	-71.816389	10% fleur	Coastal Russet	mid-season	NA	NA	5.89	0.41	4.84	1.02	0.45	NA	NA	NA	NA	NA	NA	39.11176471	3.938655462	35.17310924	0
50	3	9	1997	46.632778	-71.816389	10% fleur	Coastal Russet	mid-season	NA	NA	6.269	0.53	5.26	1.24	0.34	NA	NA	NA	NA	NA	NA	29.37809524	8.304761905	21.07333333	0
50	3	20	1997	46.632778	-71.816389	10% fleur	Coastal Russet	mid-season	NA	NA	6.269	0.53	5.26	1.24	0.34	NA	NA	NA	NA	NA	NA	24.04920635	9.429365079	14.61984127	0
50	3	10	1997	46.632778	-71.816389	10% fleur	Coastal Russet	mid-season	NA	NA	5.65	0.49	3.95	1.39	0.75	NA	NA	NA	NA	NA	NA	40.41384615	5.282307692	35.13153846	0
50	3	21	1997	46.632778	-71.816389	10% fleur	Coastal Russet	mid-season	NA	NA	5.65	0.49	3.95	1.39	0.75	NA	NA	NA	NA	NA	NA	35.03571429	7.396428571	27.63928571	0
50	3	11	1997	46.632778	-71.816389	10% fleur	Coastal Russet	mid-season	NA	NA	6.425	0.49	3.28	1.45	0.96	NA	NA	NA	NA	NA	NA	46.434	8.502	37.932	0
50	3	22	1997	46.632778	-71.816389	10% fleur	Coastal Russet	mid-season	NA	NA	6.425	0.49	3.28	1.45	0.96	NA	NA	NA	NA	NA	NA	32.77785714	3.27	28.72928571	0.778571429
51	1	1	2002	48.797222	-72.2425	10% fleur	AC Belmont	early	NA	NA	4.66	0.35	5.68	0.79	0.47	NA	2e-4	0.002	0.027	NA	NA	23.4234	19.12482	2.72844	1.57014
51	1	2	2002	48.797222	-72.2425	10% fleur	AC Belmont	early	NA	NA	5.095	0.39	5.47	0.77	0.49	NA	3e-4	0.003	0.021	NA	NA	27.31014	24.05403	3.25611	0
51	1	3	2002	48.797222	-72.2425	10% fleur	AC Belmont	early	NA	NA	5.722	0.41	5.41	0.79	0.52	NA	3e-4	0.003	0.027	NA	NA	22.71555	22.71555	0	0
51	1	4	2002	48.797222	-72.2425	10% fleur	AC Belmont	early	NA	NA	5.663	0.37	5.45	0.83	0.59	NA	3e-4	0.004	0.02	NA	NA	25.26381	22.5225	1.82754	0.91377
51	1	5	2002	48.797222	-72.2425	10% fleur	AC Belmont	early	NA	NA	5.565	0.38	5.57	0.86	0.54	NA	1e-4	0.003	0.022	NA	NA	25.84296	22.41954	0.60489	2.81853
51	1	6	2002	48.797222	-72.2425	10% fleur	AC Belmont	early	NA	NA	5.771	0.43	5.75	0.73	0.52	NA	9e-4	0.003	0.021	NA	NA	30.78075	24.377925	4.759755	1.64307
51	1	7	2002	48.797222	-72.2425	10% fleur	AC Belmont	early	NA	NA	5.798	0.39	5.55	0.87	0.57	NA	5e-4	0.003	0.022	NA	NA	25.5887775	23.08717125	1.71331875	0.7882875
51	1	8	2002	48.797222	-72.2425	10% fleur	AC Belmont	early	NA	NA	5.852	0.4	5.44	0.74	0.51	NA	4e-4	0.003	0.021	NA	NA	22.47102	18.36549	2.54826	1.55727
51	1	9	2002	48.797222	-72.2425	10% fleur	AC Belmont	early	NA	NA	6.023	0.43	5.48	0.79	0.54	NA	2e-4	0.002	0.02	NA	NA	30.15441	26.30628	1.27413	2.574
51	1	10	2002	48.797222	-72.2425	10% fleur	AC Belmont	early	NA	NA	5.713	0.36	5.42	0.8	0.54	NA	5e-4	0.002	0.017	NA	NA	24.31143	22.34232	1.96911	0
51	2	1	2002	48.797222	-72.2425	10% fleur	AC Belmont	early	NA	NA	4.433	0.35	5.22	0.78	0.53	NA	2e-4	0.002	0.025	NA	NA	29.80263	25.63704	2.108535	2.057055
51	2	2	2002	48.797222	-72.2425	10% fleur	AC Belmont	early	NA	NA	5.059	0.37	5.34	0.88	0.56	NA	3e-4	0.003	0.025	NA	NA	30.06432	28.15956	1.90476	0
51	2	3	2002	48.797222	-72.2425	10% fleur	AC Belmont	early	NA	NA	5.435	0.38	5.24	0.82	0.58	NA	0	0.003	0.025	NA	NA	27.81207	25.50834	1.287	1.01673
51	2	4	2002	48.797222	-72.2425	10% fleur	AC Belmont	early	NA	NA	5.843	0.4	5.25	0.84	0.58	NA	2e-4	0.003	0.024	NA	NA	28.90602	23.84811	2.58687	2.47104
51	2	5	2002	48.797222	-72.2425	10% fleur	AC Belmont	early	NA	NA	5.633	0.36	5.44	0.81	0.58	NA	0	0.003	0.024	NA	NA	25.98453	23.82237	1.33848	0.82368
51	2	6	2002	48.797222	-72.2425	10% fleur	AC Belmont	early	NA	NA	5.387	0.39	5.35	0.8	0.52	NA	3e-4	0.003	0.025	NA	NA	28.50705	26.3835	2.12355	0
51	2	7	2002	48.797222	-72.2425	10% fleur	AC Belmont	early	NA	NA	5.408	0.37	4.23	0.95	0.55	NA	4e-4	0.002	0.019	NA	NA	31.11966	24.94206	5.44401	0.73359
51	2	8	2002	48.797222	-72.2425	10% fleur	AC Belmont	early	NA	NA	6.318	0.41	5.48	0.76	0.55	NA	4e-4	0.002	0.023	NA	NA	31.96908	27.78633	4.18275	0
51	2	9	2002	48.797222	-72.2425	10% fleur	AC Belmont	early	NA	NA	6.006	0.4	4.84	0.93	0.6	NA	7e-4	0.002	0.018	NA	NA	29.63961	25.67565	3.96396	0
51	2	10	2002	48.797222	-72.2425	10% fleur	AC Belmont	early	NA	NA	5.399	0.33	5.38	0.72	0.5	NA	4e-4	0.004	0.025	NA	NA	22.93434	21.67308	1.26126	0
52	1	1	2002	48.797222	-72.2425	10% fleur	Yukon Gold	mid-season	NA	NA	4.904	0.44	4.54	1.23	0.56	NA	0	0.001	0.026	NA	NA	29.97423	20.56626	3.19605	6.21192
52	1	2	2002	48.797222	-72.2425	10% fleur	Yukon Gold	mid-season	NA	NA	5.234	0.43	4.07	1.16	0.6	NA	1e-4	0.004	0.021	NA	NA	26.591565	23.14884	3.442725	0
52	1	3	2002	48.797222	-72.2425	10% fleur	Yukon Gold	mid-season	NA	NA	5.288	0.44	3.9	1.2	0.61	NA	1e-4	0.001	0.021	NA	NA	31.693662	25.616448	3.271554	2.80566
52	1	4	2002	48.797222	-72.2425	10% fleur	Yukon Gold	mid-season	NA	NA	5.47	0.46	4.11	1.23	0.65	NA	2e-4	0.002	0.023	NA	NA	32.353035	17.47746	3.580005	11.29557
52	1	5	2002	48.797222	-72.2425	10% fleur	Yukon Gold	mid-season	NA	NA	5.709	0.41	3.94	1.3	0.66	NA	3e-4	0.002	0.022	NA	NA	30.44184	22.0077	5.956665	2.477475
52	1	6	2002	48.797222	-72.2425	10% fleur	Yukon Gold	mid-season	NA	NA	5.448	0.44	3.97	1.12	0.58	NA	3e-4	0.002	0.02	NA	NA	32.185296	22.988394	3.933072	5.26383
52	1	7	2002	48.797222	-72.2425	10% fleur	Yukon Gold	mid-season	NA	NA	5.862	0.47	4.68	1.2	0.6	NA	3e-4	0.002	0.021	NA	NA	26.27196	18.097365	2.885025	5.28957
52	1	8	2002	48.797222	-72.2425	10% fleur	Yukon Gold	mid-season	NA	NA	5.568	0.48	4.1	1.09	0.6	NA	1e-4	0.002	0.021	NA	NA	22.72842	19.12482	2.03346	1.57014
52	1	9	2002	48.797222	-72.2425	10% fleur	Yukon Gold	mid-season	NA	NA	5.437	0.44	3.81	1.21	0.6	NA	0	0.002	0.024	NA	NA	28.196025	18.39981	4.50879	5.287425
52	1	10	2002	48.797222	-72.2425	10% fleur	Yukon Gold	mid-season	NA	NA	5.154	0.44	4.4	1.06	0.55	NA	3e-4	0.002	0.021	NA	NA	28.444845	25.300275	0.69069	2.45388
52	2	1	2002	48.797222	-72.2425	10% fleur	Yukon Gold	mid-season	NA	NA	4.845	0.44	4.28	1.16	0.61	NA	0	0.002	0.023	NA	NA	29.54523	22.61688	1.696695	5.231655
52	2	2	2002	48.797222	-72.2425	10% fleur	Yukon Gold	mid-season	NA	NA	5.228	0.41	4.07	1.09	0.59	NA	0	0.002	0.025	NA	NA	30.838665	26.964795	2.88288	0.99099
52	2	3	2002	48.797222	-72.2425	10% fleur	Yukon Gold	mid-season	NA	NA	5.279	0.52	4.46	1.07	0.59	NA	2e-4	0.002	0.02	NA	NA	24.92114625	21.11967	3.159585	0.64189125
52	2	4	2002	48.797222	-72.2425	10% fleur	Yukon Gold	mid-season	NA	NA	5.677	0.44	4.26	1.13	0.6	NA	3e-4	0.002	0.022	NA	NA	29.0433	23.416965	3.747315	1.87902
52	2	5	2002	48.797222	-72.2425	10% fleur	Yukon Gold	mid-season	NA	NA	5.782	0.5	4.35	1.06	0.63	NA	9e-4	0.002	0.02	NA	NA	28.882425	17.70483	5.175885	6.00171
52	2	6	2002	48.797222	-72.2425	10% fleur	Yukon Gold	mid-season	NA	NA	5.986	0.44	4.2	1.08	0.61	NA	0.0011	0.002	0.025	NA	NA	23.30328	16.081065	1.576575	5.64564
52	2	7	2002	48.797222	-72.2425	10% fleur	Yukon Gold	mid-season	NA	NA	5.778	0.42	4.38	0.91	0.59	NA	8e-4	0.002	0.026	NA	NA	28.581696	19.963944	2.545686	6.072066
52	2	8	2002	48.797222	-72.2425	10% fleur	Yukon Gold	mid-season	NA	NA	5.687	0.44	4.32	1.12	0.62	NA	5e-4	0.002	0.018	NA	NA	24.55596	15.94593	0.65637	7.95366
52	2	9	2002	48.797222	-72.2425	10% fleur	Yukon Gold	mid-season	NA	NA	5.889	0.41	5.08	1	0.55	NA	7e-4	0.004	0.026	NA	NA	28.8717	22.68123	2.996565	3.193905
52	2	10	2002	48.797222	-72.2425	10% fleur	Yukon Gold	mid-season	NA	NA	5.347	0.43	4.83	1.18	0.58	NA	5e-4	0.002	0.034	NA	NA	26.82108	20.91375	3.721575	2.185755
53	1	1	2002	48.797222	-72.2425	10% fleur	Argos	late	NA	NA	4.82	0.42	5.25	0.72	0.45	NA	0.0012	0.004	0.019	NA	NA	45.6456	32.04201	6.33633	7.26726
53	1	2	2002	48.797222	-72.2425	10% fleur	Argos	late	NA	NA	5.741	0.4	5.48	0.82	0.5	NA	0.0011	0.006	0.019	NA	NA	37.32729	29.054025	5.46546	2.807805
53	1	3	2002	48.797222	-72.2425	10% fleur	Argos	late	NA	NA	6.01	0.46	5.31	0.86	0.5	NA	6e-4	0.006	0.019	NA	NA	42.657615	31.366335	3.738735	7.552545
53	1	4	2002	48.797222	-72.2425	10% fleur	Argos	late	NA	NA	6.261	0.54	4.82	0.83	0.53	NA	8e-4	0.006	0.023	NA	NA	43.36332	28.43841	4.699695	10.225215
53	1	5	2002	48.797222	-72.2425	10% fleur	Argos	late	NA	NA	6.341	0.46	4.73	0.99	0.55	NA	4e-4	0.006	0.021	NA	NA	56.30625	36.453417	8.024016	11.828817
53	1	6	2002	48.797222	-72.2425	10% fleur	Argos	late	NA	NA	6.566	0.51	4.61	0.9	0.52	NA	2e-4	0.01	0.02	NA	NA	42.70266	29.7297	8.123115	4.849845
53	1	7	2002	48.797222	-72.2425	10% fleur	Argos	late	NA	NA	6.814	0.52	4.49	0.97	0.55	NA	8e-4	0.006	0.021	NA	NA	58.37832	37.549512	5.657652	15.171156
53	1	8	2002	48.797222	-72.2425	10% fleur	Argos	late	NA	NA	6.86	0.57	4.38	0.82	0.55	NA	4e-4	0.006	0.017	NA	NA	43.18314	25.630605	7.65765	9.894885
53	1	9	2002	48.797222	-72.2425	10% fleur	Argos	late	NA	NA	6.905	0.5	4.28	0.92	0.56	NA	3e-4	0.008	0.018	NA	NA	42.087045	24.519495	8.22822	9.33933
53	1	10	2002	48.797222	-72.2425	10% fleur	Argos	late	NA	NA	6.04	0.55	5.07	0.74	0.46	NA	4e-4	0.005	0.02	NA	NA	50.33028	30.075045	7.98798	12.267255
53	2	1	2002	48.797222	-72.2425	10% fleur	Argos	late	NA	NA	5.135	0.45	5.72	0.6	0.48	NA	9e-4	0.005	0.025	NA	NA	45.97593	32.58255	7.98798	5.4054
53	2	2	2002	48.797222	-72.2425	10% fleur	Argos	late	NA	NA	5.097	0.4	4.87	0.66	0.49	NA	6e-4	0.005	0.024	NA	NA	42.19215	33.318285	4.77477	4.099095
53	2	3	2002	48.797222	-72.2425	10% fleur	Argos	late	NA	NA	5.553	0.44	4.51	0.66	0.53	NA	4e-4	0.006	0.025	NA	NA	41.936895	38.543505	1.5015	1.89189
53	2	4	2002	48.797222	-72.2425	10% fleur	Argos	late	NA	NA	6.306	0.47	5.48	0.59	0.53	NA	8e-4	0.007	0.023	NA	NA	39.18915	26.141115	3.21321	9.834825
53	2	5	2002	48.797222	-72.2425	10% fleur	Argos	late	NA	NA	6.568	0.49	4.9	0.64	0.5	NA	0.0012	0.006	0.022	NA	NA	32.177145	21.936915	4.999995	5.240235
53	2	6	2002	48.797222	-72.2425	10% fleur	Argos	late	NA	NA	6.507	0.5	4.96	0.62	0.56	NA	3e-4	0.006	0.023	NA	NA	45.474429	30.231201	7.072065	8.171163
53	2	7	2002	48.797222	-72.2425	10% fleur	Argos	late	NA	NA	6.603	0.46	4.12	0.83	0.59	NA	3e-4	0.005	0.024	NA	NA	49.234185	32.88285	9.66966	6.681675
53	2	8	2002	48.797222	-72.2425	10% fleur	Argos	late	NA	NA	6.027	0.47	4.63	0.6	0.53	NA	8e-4	0.006	0.022	NA	NA	36.9369	32.46243	2.387385	2.087085
53	2	9	2002	48.797222	-72.2425	10% fleur	Argos	late	NA	NA	6.527	0.47	4.37	0.82	0.57	NA	0.0011	0.005	0.023	NA	NA	44.849805	31.005975	6.3063	7.53753
53	2	10	2002	48.797222	-72.2425	10% fleur	Argos	late	NA	NA	5.569	0.43	5.5	0.48	0.47	NA	9e-4	0.005	0.018	NA	NA	37.20717	30.48045	4.71471	2.01201
54	1	1	2002	48.797222	-72.2425	10% fleur	AC Belmont	early	NA	NA	6.256	0.43	3.5	0.97	0.67	NA	5e-4	0.003	0.02	NA	NA	25.00801875	23.59231875	1.4157	NA
54	1	2	2002	48.797222	-72.2425	10% fleur	AC Belmont	early	NA	NA	5.514	0.37	5.48	0.83	0.51	NA	0	0.003	0.023	NA	NA	30.38124375	23.89476375	3.11454	3.37194
54	1	3	2002	48.797222	-72.2425	10% fleur	AC Belmont	early	NA	NA	5.32	0.36	5.34	0.76	0.46	NA	4e-4	0.002	0.019	NA	NA	22.129965	15.45526125	3.68242875	2.992275
54	1	4	2002	48.797222	-72.2425	10% fleur	AC Belmont	early	NA	NA	5.748	0.38	5.33	0.87	0.56	NA	3e-4	0.003	0.02	NA	NA	27.80402625	21.24837	3.69529875	2.8603575
54	1	5	2002	48.797222	-72.2425	10% fleur	AC Belmont	early	NA	NA	5.444	0.36	5.22	0.83	0.54	NA	2e-4	0.002	0.018	NA	NA	31.6119375	21.92887125	7.28281125	2.400255
54	1	6	2002	48.797222	-72.2425	10% fleur	AC Belmont	early	NA	NA	4.992	0.34	5.34	0.89	0.53	NA	0	0.004	0.034	NA	NA	32.16213	24.29856	3.15315	4.71042
54	1	7	2002	48.797222	-72.2425	10% fleur	AC Belmont	early	NA	NA	5.805	0.39	4.51	0.95	0.67	NA	3e-4	0.002	0.02	NA	NA	30.57107625	26.196885	2.88770625	1.486485
54	1	8	2002	48.797222	-72.2425	10% fleur	AC Belmont	early	NA	NA	5.713	0.36	4.07	0.81	0.56	NA	8e-4	0.003	0.024	NA	NA	31.4124525	21.254805	4.5270225	5.630625
54	1	9	2002	48.797222	-72.2425	10% fleur	AC Belmont	early	NA	NA	5.264	0.32	4.72	0.81	0.51	NA	2e-4	0.003	0.028	NA	NA	26.8178625	22.05435375	1.83558375	2.927925
54	1	10	2002	48.797222	-72.2425	10% fleur	AC Belmont	early	NA	NA	5.53	0.31	5.65	0.95	0.57	NA	3e-4	0.001	0.018	NA	NA	30.89282625	26.99965125	2.2940775	1.5990975
54	2	1	2002	48.797222	-72.2425	10% fleur	AC Belmont	early	NA	NA	5.393	0.38	4.93	0.8	0.59	NA	0	0.003	0.024	NA	NA	26.3738475	20.6338275	2.59974	3.14028
54	2	2	2002	48.797222	-72.2425	10% fleur	AC Belmont	early	NA	NA	5.383	0.35	5.45	0.79	0.49	NA	3e-4	0.002	0.024	NA	NA	28.30113	22.53537	2.7027	3.06306
54	2	3	2002	48.797222	-72.2425	10% fleur	AC Belmont	early	NA	NA	5.286	0.31	5.77	0.94	0.54	NA	4e-4	0.001	0.022	NA	NA	31.55724	30.21876	1.33848	NA
54	2	4	2002	48.797222	-72.2425	10% fleur	AC Belmont	early	NA	NA	5.588	0.38	4.88	0.94	0.65	NA	2e-4	0.002	0.022	NA	NA	30.3635475	24.9452775	2.37934125	3.03892875
54	2	5	2002	48.797222	-72.2425	10% fleur	AC Belmont	early	NA	NA	5.445	0.33	4.9	0.76	0.5	NA	1e-4	0.003	0.026	NA	NA	24.3468225	21.846825	1.17117	1.3288275
54	2	6	2002	48.797222	-72.2425	10% fleur	AC Belmont	early	NA	NA	5.471	0.37	4	0.86	0.62	NA	4e-4	0.002	0.021	NA	NA	32.31657	25.43112	5.26383	1.62162
54	2	7	2002	48.797222	-72.2425	10% fleur	AC Belmont	early	NA	NA	5.614	0.33	4.68	1.01	0.64	NA	5e-4	0.002	0.028	NA	NA	25.04502	22.07205	NA	2.97297
54	2	8	2002	48.797222	-72.2425	10% fleur	AC Belmont	early	NA	NA	5.462	0.37	3.86	0.98	0.69	NA	4e-4	0.002	0.019	NA	NA	29.54469375	25.32655125	2.3906025	1.82754
54	2	9	2002	48.797222	-72.2425	10% fleur	AC Belmont	early	NA	NA	5.38	0.38	5.04	0.76	0.49	NA	5e-4	0.002	0.021	NA	NA	32.48870625	24.65892	2.93918625	4.8906
54	2	10	2002	48.797222	-72.2425	10% fleur	AC Belmont	early	NA	NA	5.135	0.3	5.43	0.83	0.51	NA	5e-4	0.001	0.019	NA	NA	27.33856125	22.45117875	3.2657625	1.62162
55	1	1	2002	48.797222	-72.2425	10% fleur	Superior	early mid-season	NA	NA	5.389	0.35	4.58	0.73	0.58	NA	9e-4	0.004	0.035	NA	NA	68.1756075	26.5540275	11.756745	29.864835
55	1	2	2002	48.797222	-72.2425	10% fleur	Superior	early mid-season	NA	NA	5.196	0.33	5.02	0.78	0.52	NA	9e-4	0.004	0.035	NA	NA	44.6621175	21.576555	10.90089	12.1846725
55	1	3	2002	48.797222	-72.2425	10% fleur	Superior	early mid-season	NA	NA	4.937	0.3	4.91	0.7	0.5	NA	7e-4	0.004	0.038	NA	NA	50.27022	22.43241	12.117105	15.720705
55	1	4	2002	48.797222	-72.2425	10% fleur	Superior	early mid-season	NA	NA	5.222	0.33	5.25	0.74	0.55	NA	0.0011	0.005	0.04	NA	NA	51.486435	28.8062775	4.86486	17.8152975
55	1	5	2002	48.797222	-72.2425	10% fleur	Superior	early mid-season	NA	NA	5.212	0.32	4.88	0.82	0.57	NA	0.0011	0.005	0.045	NA	NA	49.234185	29.7071775	7.2297225	12.297285
55	1	6	2002	48.797222	-72.2425	10% fleur	Superior	early mid-season	NA	NA	5.434	0.36	4.77	0.75	0.56	NA	0.001	0.004	0.037	NA	NA	47.8603125	25.540515	8.55855	13.7612475
55	1	7	2002	48.797222	-72.2425	10% fleur	Superior	early mid-season	NA	NA	5.21	0.31	4.92	0.88	0.65	NA	4e-4	0.003	0.034	NA	NA	46.5089625	35.540505	8.28828	2.6801775
55	1	8	2002	48.797222	-72.2425	10% fleur	Superior	early mid-season	NA	NA	5.388	0.36	4.48	0.81	0.61	NA	5e-4	0.004	0.034	NA	NA	53.017965	31.756725	2.52252	18.73872
55	1	9	2002	48.797222	-72.2425	10% fleur	Superior	early mid-season	NA	NA	4.796	0.35	4.96	0.77	0.52	NA	0.0011	0.005	0.038	NA	NA	43.51347	28.46844	8.6261175	6.4189125
55	1	10	2002	48.797222	-72.2425	10% fleur	Superior	early mid-season	NA	NA	4.78	0.31	5.13	0.83	0.63	NA	8e-4	0.004	0.042	NA	NA	45.0224775	25.40538	13.4909775	6.12612
55	2	1	2002	48.797222	-72.2425	10% fleur	Superior	early mid-season	NA	NA	5.466	0.33	4.21	0.74	0.61	NA	8e-4	0.004	0.033	NA	NA	55.810755	31.4188875	4.5270225	19.864845
55	2	2	2002	48.797222	-72.2425	10% fleur	Superior	early mid-season	NA	NA	5.152	0.32	5.39	0.69	0.52	NA	5e-4	0.004	0.035	NA	NA	54.9549	28.2657375	11.53152	15.1576425
55	2	3	2002	48.797222	-72.2425	10% fleur	Superior	early mid-season	NA	NA	5.112	0.34	5.08	0.77	0.57	NA	0.0012	0.003	0.032	NA	NA	54.7071525	29.3017725	5.9684625	19.4369175
55	2	4	2002	48.797222	-72.2425	10% fleur	Superior	early mid-season	NA	NA	5.315	0.33	5	0.72	0.51	NA	8e-4	0.004	0.039	NA	NA	46.9143675	34.5720375	3.24324	9.09909
55	2	5	2002	48.797222	-72.2425	10% fleur	Superior	early mid-season	NA	NA	5.362	0.37	5.04	0.66	0.5	NA	5e-4	0.004	0.039	NA	NA	48.5359875	35.76573	6.9594525	5.810805
55	2	6	2002	48.797222	-72.2425	10% fleur	Superior	early mid-season	NA	NA	5.357	0.32	5.16	0.67	0.49	NA	0.001	0.005	0.045	NA	NA	52.88283	20.135115	6.0135075	26.7342075
55	2	7	2002	48.797222	-72.2425	10% fleur	Superior	early mid-season	NA	NA	5.111	0.33	5.06	0.67	0.49	NA	0.001	0.004	0.033	NA	NA	51.89184	28.153125	12.6351225	11.1035925
55	2	8	2002	48.797222	-72.2425	10% fleur	Superior	early mid-season	NA	NA	5.513	0.37	4.66	0.82	0.63	NA	7e-4	0.003	0.03	NA	NA	54.0314775	26.3288025	4.909905	22.79277
55	2	9	2002	48.797222	-72.2425	10% fleur	Superior	early mid-season	NA	NA	5.01	0.32	4.6	0.69	0.54	NA	0.001	0.004	0.041	NA	NA	51.1936425	29.9774475	3.288285	17.92791
55	2	10	2002	48.797222	-72.2425	10% fleur	Superior	early mid-season	NA	NA	4.938	0.32	5.4	0.65	0.47	NA	0.0013	0.004	0.041	NA	NA	46.0134675	28.8513225	13.558545	3.6036
56	1	1	2003	48.797222	-72.2425	10% fleur	AC Belmont	early	43.65	0.6009	3.884	0.21	4.46	0.59	0.24	NA	3e-4	0.002	0.017	0.007	0.0063	19.86985	3.82382	15.09508	0.95095
56	1	2	2003	48.797222	-72.2425	10% fleur	AC Belmont	early	43.93	0.5324	4.257	0.23	4.24	0.47	0.26	NA	4e-4	0.002	0.017	0.016	0.0048	21.75173	1.98198	12.24223	7.52752
56	1	3	2003	48.797222	-72.2425	10% fleur	AC Belmont	early	42.96	0.4973	4.556	0.23	3.97	0.51	0.26	NA	4e-4	0.002	0.017	0.006	0.0033	21.08106	0.85085	12.50249	7.72772
56	1	4	2003	48.797222	-72.2425	10% fleur	AC Belmont	early	43.77	0.5214	5.211	0.23	3.91	0.53	0.28	NA	4e-4	0.002	0.017	0.009	0.0027	24.47445	1.44144	16.88687	6.14614
56	1	5	2003	48.797222	-72.2425	10% fleur	AC Belmont	early	44.26	0.4345	4.803	0.25	4.26	0.54	0.27	NA	4e-4	0.002	0.016	0.008	0.0029	23.07305	1.49149	12.38237	9.19919
56	2	1	2003	48.797222	-72.2425	10% fleur	AC Belmont	early	43.13	0.5289	4.132	NA	NA	NA	NA	NA	NA	NA	NA	NA	NA	19.35934	2.49249	15.25524	1.61161
56	2	2	2003	48.797222	-72.2425	10% fleur	AC Belmont	early	43.69	0.4848	4.633	NA	NA	NA	NA	NA	NA	NA	NA	NA	NA	18.14813	1.95195	13.15314	3.04304
56	2	3	2003	48.797222	-72.2425	10% fleur	AC Belmont	early	43.59	0.4627	4.935	NA	NA	NA	NA	NA	NA	NA	NA	NA	NA	17.94793	1.92192	13.64363	2.38238
56	2	4	2003	48.797222	-72.2425	10% fleur	AC Belmont	early	43.96	0.3953	4.951	NA	NA	NA	NA	NA	NA	NA	NA	NA	NA	17.33732	1.38138	11.8118	4.14414
56	2	5	2003	48.797222	-72.2425	10% fleur	AC Belmont	early	42.95	0.4601	5.142	NA	NA	NA	NA	NA	NA	NA	NA	NA	NA	19.62961	1.4014	12.02201	6.2062
57	1	1	2003	48.797222	-72.2425	10% fleur	Estima	mid-season	44.55	0.5281	5.954	0.4	4.08	0.72	0.41	NA	0.0011	0.003	0.025	0.007	0.002	32.93433	3.46203	21.24837	8.22393
57	1	2	2003	48.797222	-72.2425	10% fleur	Estima	mid-season	44.09	0.5719	6.413	0.37	4.16	0.74	0.45	NA	4e-4	0.002	0.023	0.012	0.0023	33.01155	3.30759	18.86742	10.83654
57	1	3	2003	48.797222	-72.2425	10% fleur	Estima	mid-season	43.66	0.5916	6.793	0.37	3.94	0.82	0.49	NA	4e-4	0.002	0.025	0.007	0.0013	39.69537	2.89146	25.257375	11.546535
57	1	4	2003	48.797222	-72.2425	10% fleur	Estima	mid-season	44.09	0.5531	6.934	0.39	4.19	0.8	0.44	NA	4e-4	0.003	0.026	0.01	0.0036	35.60271	1.610895	17.52465	16.467165
57	1	5	2003	48.797222	-72.2425	10% fleur	Estima	mid-season	44.32	0.5093	6.653	0.35	3.68	0.69	0.39	NA	4e-4	0.002	0.021	0.009	0.0034	30.96522	3.07593	15.99741	11.89188
57	2	1	2003	48.797222	-72.2425	10% fleur	Estima	mid-season	43.94	0.5753	6.342	NA	NA	NA	NA	NA	NA	NA	NA	NA	NA	27.7992	4.09266	23.70654	0
57	2	2	2003	48.797222	-72.2425	10% fleur	Estima	mid-season	44.34	0.5429	6.323	NA	NA	NA	NA	NA	NA	NA	NA	NA	NA	29.63961	4.31145	22.38093	2.94723
57	2	3	2003	48.797222	-72.2425	10% fleur	Estima	mid-season	42.82	0.6171	6.788	NA	NA	NA	NA	NA	NA	NA	NA	NA	NA	32.92146	2.47104	21.05532	9.3951
57	2	4	2003	48.797222	-72.2425	10% fleur	Estima	mid-season	43.25	0.5578	6.865	NA	NA	NA	NA	NA	NA	NA	NA	NA	NA	28.4427	1.81467	20.0772	6.55083
57	2	5	2003	48.797222	-72.2425	10% fleur	Estima	mid-season	44.2	0.5254	6.91	NA	NA	NA	NA	NA	NA	NA	NA	NA	NA	26.8983	2.87001	12.68982	11.33847
58	1	1	2003	48.797222	-72.2425	10% fleur	Goldrush	mid-season	43.56	0.5327	4.573	0.28	4.1	0.51	0.3	NA	8e-4	0.002	0.015	0.005	0.001	24.56883	2.62548	18.82881	3.11454
58	1	2	2003	48.797222	-72.2425	10% fleur	Goldrush	mid-season	43.52	0.5145	4.545	0.25	3.48	0.47	0.29	NA	8e-4	0.002	0.013	0.003	2e-4	28.51992	1.19691	17.95365	9.36936
58	1	3	2003	48.797222	-72.2425	10% fleur	Goldrush	mid-season	43.97	0.4856	5.216	0.29	3.49	0.45	0.31	NA	9e-4	0.002	0.011	0.002	4e-4	25.41825	0.86229	20.23164	4.32432
58	1	4	2003	48.797222	-72.2425	10% fleur	Goldrush	mid-season	44.03	0.4707	5.606	0.26	3.52	0.51	0.33	NA	9e-4	0.002	0.016	0.002	0.0015	29.16342	2.72844	19.13769	7.29729
58	1	5	2003	48.797222	-72.2425	10% fleur	Goldrush	mid-season	44.02	0.4829	5.342	0.25	3.63	0.47	0.28	NA	8e-4	0.001	0.015	0.002	0	27.70911	2.35521	23.46201	1.89189
58	2	1	2003	48.797222	-72.2425	10% fleur	Goldrush	mid-season	43.66	0.568	4.296	NA	NA	NA	NA	NA	NA	NA	NA	NA	NA	22.54824	3.6036	16.3449	2.59974
58	2	2	2003	48.797222	-72.2425	10% fleur	Goldrush	mid-season	43.27	0.5516	4.925	NA	NA	NA	NA	NA	NA	NA	NA	NA	NA	27.59328	2.04633	22.35519	3.19176
58	2	3	2003	48.797222	-72.2425	10% fleur	Goldrush	mid-season	44.64	0.284	5.476	NA	NA	NA	NA	NA	NA	NA	NA	NA	NA	28.15956	2.13642	22.86999	3.15315
58	2	4	2003	48.797222	-72.2425	10% fleur	Goldrush	mid-season	44.57	0.5047	5.287	NA	NA	NA	NA	NA	NA	NA	NA	NA	NA	27.99225	1.94337	17.45172	8.59716
58	2	5	2003	48.797222	-72.2425	10% fleur	Goldrush	mid-season	44.05	0.5227	5.113	NA	NA	NA	NA	NA	NA	NA	NA	NA	NA	25.30242	3.3462	16.35777	5.59845
59	1	1	2003	48.797222	-72.2425	10% fleur	Kanona	mid-season	42.57	0.5101	5.733	0.34	4.39	0.67	0.39	NA	4e-4	0.003	0.015	0.014	0.0116	20.32173	1.33848	13.56498	5.41827
59	1	2	2003	48.797222	-72.2425	10% fleur	Kanona	mid-season	42.55	0.4659	5.877	0.34	4.35	0.7	0.37	NA	5e-4	0.004	0.02	0.014	0.0149	20.70783	1.59588	12.97296	6.13899
59	1	3	2003	48.797222	-72.2425	10% fleur	Kanona	mid-season	42.83	0.4942	5.767	0.3	4.21	0.59	0.35	NA	4e-4	0.003	0.018	0.015	0.0139	21.20976	1.71171	13.28184	6.21621
59	1	4	2003	48.797222	-72.2425	10% fleur	Kanona	mid-season	42.82	0.4541	5.833	0.27	4.19	0.55	0.32	NA	4e-4	0.003	0.017	0.013	0.0115	19.70397	2.87001	9.12483	7.70913
59	1	5	2003	48.797222	-72.2425	10% fleur	Kanona	mid-season	42.1	0.5137	5.688	0.31	4.5	0.73	0.38	NA	4e-4	0.004	0.022	0.021	0.0123	17.42598	1.11969	8.63577	7.67052
59	2	1	2003	48.797222	-72.2425	10% fleur	Kanona	mid-season	43.08	0.5286	5.749	NA	NA	NA	NA	NA	NA	NA	NA	NA	NA	19.29213	1.10682	16.66665	1.51866
59	2	2	2003	48.797222	-72.2425	10% fleur	Kanona	mid-season	42.71	0.5044	6.156	NA	NA	NA	NA	NA	NA	NA	NA	NA	NA	19.47231	1.37709	14.85198	3.24324
59	2	3	2003	48.797222	-72.2425	10% fleur	Kanona	mid-season	42.44	0.487	5.689	NA	NA	NA	NA	NA	NA	NA	NA	NA	NA	21.33846	2.21364	15.01929	4.10553
59	2	4	2003	48.797222	-72.2425	10% fleur	Kanona	mid-season	42.87	0.4669	6.013	NA	NA	NA	NA	NA	NA	NA	NA	NA	NA	19.85841	1.42857	10.96524	7.4646
59	2	5	2003	48.797222	-72.2425	10% fleur	Kanona	mid-season	42.27	0.5101	5.818	NA	NA	NA	NA	NA	NA	NA	NA	NA	NA	20.68209	1.44144	13.20462	6.03603
60	1	1	2003	48.797222	-72.2425	10% fleur	Nordonna	mid-season	43.7	0.5547	5.132	0.32	3.82	0.43	0.28	NA	7e-4	0.004	0.034	0.007	0.0035	26.70525	1.71171	18.94464	6.0489
60	1	2	2003	48.797222	-72.2425	10% fleur	Nordonna	mid-season	44.38	0.521	5.42	0.37	4.03	0.49	0.34	NA	8e-4	0.003	0.028	0.009	0.0044	26.19045	1.9305	23.166	1.09395
60	1	3	2003	48.797222	-72.2425	10% fleur	Nordonna	mid-season	44.4	0.4881	5.599	0.33	3.64	0.41	0.29	NA	7e-4	0.003	0.029	0.006	0.0046	26.22906	1.75032	16.76961	7.70913
60	1	4	2003	48.797222	-72.2425	10% fleur	Nordonna	mid-season	44.01	0.5669	5.799	0.35	4.06	0.47	0.32	NA	8e-4	0.004	0.029	0.006	0.0042	28.0566	1.64736	16.75674	9.6525
60	1	5	2003	48.797222	-72.2425	10% fleur	Nordonna	mid-season	43.9	0.5228	5.487	0.32	4.17	0.49	0.3	NA	7e-4	0.004	0.037	0.03	0.0058	22.62546	1.14543	13.87386	7.60617
60	2	1	2003	48.797222	-72.2425	10% fleur	Nordonna	mid-season	44.25	0.5163	4.686	NA	NA	NA	NA	NA	NA	NA	NA	NA	NA	26.06175	0.91377	20.65635	4.49163
60	2	2	2003	48.797222	-72.2425	10% fleur	Nordonna	mid-season	44.66	0.516	5.55	NA	NA	NA	NA	NA	NA	NA	NA	NA	NA	29.30499	1.33848	19.80693	8.15958
60	2	3	2003	48.797222	-72.2425	10% fleur	Nordonna	mid-season	44.63	0.5347	5.416	NA	NA	NA	NA	NA	NA	NA	NA	NA	NA	26.93691	1.48005	18.54567	6.91119
60	2	4	2003	48.797222	-72.2425	10% fleur	Nordonna	mid-season	45.02	0.5429	5.751	NA	NA	NA	NA	NA	NA	NA	NA	NA	NA	29.16342	1.09395	15.97167	12.0978
60	2	5	2003	48.797222	-72.2425	10% fleur	Nordonna	mid-season	44.7	0.5314	5.37	NA	NA	NA	NA	NA	NA	NA	NA	NA	NA	25.70139	0.9009	14.83911	9.96138
61	1	1	2003	48.797222	-72.2425	10% fleur	Pike	mid-season	44	0.4151	5.36	0.34	4.05	0.55	0.35	NA	5e-4	0.004	0.024	0.093	0.0058	39.225186	1.963962	27.693666	9.567558
61	1	2	2003	48.797222	-72.2425	10% fleur	Pike	mid-season	43.31	0.4848	5.412	0.32	4.12	0.56	0.36	NA	0.005	0.003	0.02	0.016	0.0057	40.558518	1.17117	22.756734	16.630614
61	1	3	2003	48.797222	-72.2425	10% fleur	Pike	mid-season	44.3	0.4531	5.604	0.29	4.07	0.52	0.34	NA	4e-4	0.004	0.025	0.009	0.0067	44.900856	0.846846	19.207188	24.846822
61	1	4	2003	48.797222	-72.2425	10% fleur	Pike	mid-season	44.24	0.4188	5.558	0.29	3.55	0.46	0.31	NA	3e-4	0.003	0.017	0.007	0.0063	41.207166	0.432432	25.603578	15.171156
61	1	5	2003	48.797222	-72.2425	10% fleur	Pike	mid-season	43.91	0.482	5.615	0.33	3.89	0.51	0.33	NA	4e-4	0.003	0.022	0.01	0.0071	41.873832	3.297294	19.513494	19.063044
61	2	1	2003	48.797222	-72.2425	10% fleur	Pike	mid-season	44.24	0.4252	5.59	NA	NA	NA	NA	NA	NA	NA	NA	NA	NA	38.954916	0.828828	17.693676	20.432412
61	2	2	2003	48.797222	-72.2425	10% fleur	Pike	mid-season	42.85	0.4733	5.54	NA	NA	NA	NA	NA	NA	NA	NA	NA	NA	38.936898	0.792792	17.279262	20.864844
61	2	3	2003	48.797222	-72.2425	10% fleur	Pike	mid-season	44.25	0.3944	5.729	NA	NA	NA	NA	NA	NA	NA	NA	NA	NA	40.216176	1.477476	14.68467	24.05403
61	2	4	2003	48.797222	-72.2425	10% fleur	Pike	mid-season	43.63	0.4781	5.709	NA	NA	NA	NA	NA	NA	NA	NA	NA	NA	40.45041	0.522522	24.180156	15.747732
61	2	5	2003	48.797222	-72.2425	10% fleur	Pike	mid-season	44.34	0.3987	5.893	NA	NA	NA	NA	NA	NA	NA	NA	NA	NA	39.873834	1.837836	19.261242	18.774756
62	1	1	2003	48.797222	-72.2425	10% fleur	Reba	mid-season	44.2	0.5522	4.708	0.28	4.28	0.51	0.37	NA	3e-4	0.002	0.017	0.004	0.0096	24.49161	2.54826	15.99741	5.94594
62	1	2	2003	48.797222	-72.2425	10% fleur	Reba	mid-season	43.95	0.538	5.325	0.27	4.04	0.58	0.41	NA	4e-4	0.001	0.015	0.006	0.01	27.36162	2.0592	17.79921	7.50321
62	1	3	2003	48.797222	-72.2425	10% fleur	Reba	mid-season	43.85	0.5123	5.724	0.27	3.96	0.52	0.37	NA	4e-4	0.002	0.014	0.007	0.0094	28.45557	2.08494	15.68853	10.6821
62	1	4	2003	48.797222	-72.2425	10% fleur	Reba	mid-season	44.23	0.4991	5.818	0.27	3.88	0.54	0.4	NA	3e-4	0.002	0.015	0.006	0.0095	31.10679	2.39382	13.01157	15.7014
62	1	5	2003	48.797222	-72.2425	10% fleur	Reba	mid-season	43.93	0.541	6.259	0.29	4.17	0.58	0.4	NA	4e-4	0.002	0.014	0.007	0.0111	26.57655	2.48391	18.31401	5.77863
62	2	1	2003	48.797222	-72.2425	10% fleur	Reba	mid-season	43.46	0.6349	5.326	NA	NA	NA	NA	NA	NA	NA	NA	NA	NA	26.04888	1.09395	17.12997	7.82496
62	2	2	2003	48.797222	-72.2425	10% fleur	Reba	mid-season	44.02	0.5431	5.567	NA	NA	NA	NA	NA	NA	NA	NA	NA	NA	25.53408	0.87516	18.06948	6.58944
62	2	3	2003	48.797222	-72.2425	10% fleur	Reba	mid-season	43.92	0.7461	6.231	NA	NA	NA	NA	NA	NA	NA	NA	NA	NA	28.48131	0.99099	17.86356	9.62676
62	2	4	2003	48.797222	-72.2425	10% fleur	Reba	mid-season	44.2	0.6542	5.908	NA	NA	NA	NA	NA	NA	NA	NA	NA	NA	25.80435	0.63063	16.17759	8.99613
62	2	5	2003	48.797222	-72.2425	10% fleur	Reba	mid-season	44.85	0.71	5.809	NA	NA	NA	NA	NA	NA	NA	NA	NA	NA	26.94978	2.20077	15.17373	9.57528
63	1	1	2003	48.797222	-72.2425	10% fleur	Russet Burbank	late	44.39	0.6889	4.289	0.25	3.71	0.6	0.3	NA	3e-4	0.001	0.016	0	0.0035	34.7972625	13.108095	21.6891675	0
63	1	2	2003	48.797222	-72.2425	10% fleur	Russet Burbank	late	44.88	0.6426	4.765	0.26	3.68	0.59	0.29	NA	4e-4	0.002	0.013	0	0.0022	40.99095	9.2117025	29.45943	2.3198175
63	1	3	2003	48.797222	-72.2425	10% fleur	Russet Burbank	late	44.3	0.6782	5.674	0.29	3.6	0.67	0.33	NA	3e-4	0.002	0.014	0.001	0.0022	44.59455	6.4189125	36.171135	2.0045025
63	1	4	2003	48.797222	-72.2425	10% fleur	Russet Burbank	late	43.23	0.6886	5.598	0.3	3.75	0.68	0.37	NA	2e-4	0.001	0.016	0.001	0.003	47.0044575	5.2026975	36.5089725	5.2927875
63	1	5	2003	48.797222	-72.2425	10% fleur	Russet Burbank	late	44.49	0.6641	5.698	0.31	3.51	0.62	0.33	NA	1e-4	0.001	0.011	0	0.0026	41.0134725	8.82882	29.81979	2.3648625
63	2	1	2003	48.797222	-72.2425	10% fleur	Russet Burbank	late	44.5	0.6502	4.625	NA	NA	NA	NA	NA	NA	NA	NA	NA	NA	41.98194	8.0135055	32.6170845	1.35135
63	2	2	2003	48.797222	-72.2425	10% fleur	Russet Burbank	late	45.14	0.6137	4.943	NA	NA	NA	NA	NA	NA	NA	NA	NA	NA	40.243203	9.7252155	30.5179875	0
63	2	3	2003	48.797222	-72.2425	10% fleur	Russet Burbank	late	44.48	0.6354	5.292	NA	NA	NA	NA	NA	NA	NA	NA	NA	NA	39.1035645	7.675668	29.450421	1.9774755
63	2	4	2003	48.797222	-72.2425	10% fleur	Russet Burbank	late	43.47	0.6845	5.513	NA	NA	NA	NA	NA	NA	NA	NA	NA	NA	39.6170775	11.792781	27.8242965	0
63	2	5	2003	48.797222	-72.2425	10% fleur	Russet Burbank	late	44.26	0.6372	5.542	NA	NA	NA	NA	NA	NA	NA	NA	NA	NA	48.675627	6.108102	40.243203	2.324322
64	1	1	2003	48.797222	-72.2425	10% fleur	Shepody	mid-season	42.73	0.7299	4.516	0.26	4.28	0.79	0.42	NA	3e-4	0.001	0.005	0.002	0.0058	24.51735	5.0193	17.28441	2.21364
64	1	2	2003	48.797222	-72.2425	10% fleur	Shepody	mid-season	43.44	0.6513	4.93	0.26	4.25	0.85	0.48	NA	3e-4	0.001	0.005	0.001	0.0084	28.86741	4.45302	24.41439	0
64	1	3	2003	48.797222	-72.2425	10% fleur	Shepody	mid-season	43.67	0.6634	5.552	0.26	3.58	0.81	0.5	NA	2e-4	0.001	0.007	0	0.0058	31.60872	4.44015	24.8391	2.32947
64	1	4	2003	48.797222	-72.2425	10% fleur	Shepody	mid-season	43.58	0.676	5.906	0.3	3.36	0.8	0.53	NA	3e-4	0.002	0.007	0.002	0.0056	32.35518	3.89961	21.19689	7.25868
64	1	5	2003	48.797222	-72.2425	10% fleur	Shepody	mid-season	44.28	0.6205	5.539	0.27	3.67	0.83	0.52	NA	4e-4	0.002	0.008	0.002	0.0072	29.22777	5.97168	21.26124	1.99485
64	2	1	2003	48.797222	-72.2425	10% fleur	Shepody	mid-season	42.84	0.7883	4.891	NA	NA	NA	NA	NA	NA	NA	NA	NA	NA	27.52893	2.3166	24.56883	0.6435
64	2	2	2003	48.797222	-72.2425	10% fleur	Shepody	mid-season	43.79	0.6616	5.253	NA	NA	NA	NA	NA	NA	NA	NA	NA	NA	27.94077	2.3166	24.72327	0.9009
64	2	3	2003	48.797222	-72.2425	10% fleur	Shepody	mid-season	43.31	0.6399	5.779	NA	NA	NA	NA	NA	NA	NA	NA	NA	NA	30.96522	3.2175	22.05918	5.68854
64	2	4	2003	48.797222	-72.2425	10% fleur	Shepody	mid-season	42.82	0.685	5.939	NA	NA	NA	NA	NA	NA	NA	NA	NA	NA	32.34231	1.59588	15.3153	15.43113
64	2	5	2003	48.797222	-72.2425	10% fleur	Shepody	mid-season	43.8	0.671	5.586	NA	NA	NA	NA	NA	NA	NA	NA	NA	NA	30.68208	2.03346	24.38865	4.25997
65	1	1	2003	48.797222	-72.2425	10% fleur	Superior	early mid-season	43.83	0.9001	5.653	0.28	4.58	0.56	0.4	NA	9e-4	0.01	0.071	0.007	0.0105	40.8332925	1.53153	18.1306125	21.17115
65	1	2	2003	48.797222	-72.2425	10% fleur	Superior	early mid-season	43.37	0.7504	5.666	0.27	5.14	0.65	0.43	NA	8e-4	0.008	0.054	0.015	0.0118	43.6260825	0.6981975	19.864845	23.06304
65	1	3	2003	48.797222	-72.2425	10% fleur	Superior	early mid-season	43.91	0.6885	5.766	0.29	5.09	0.68	0.44	NA	8e-4	0.007	0.044	0.007	0.0117	49.2567075	1.1036025	17.7702525	30.3828525
65	1	4	2003	48.797222	-72.2425	10% fleur	Superior	early mid-season	44.09	0.7349	5.706	0.23	4.61	0.62	0.4	NA	7e-4	0.005	0.038	0.011	0.0139	44.6170725	0.9234225	18.1756575	25.5179925
65	1	5	2003	48.797222	-72.2425	10% fleur	Superior	early mid-season	42.42	0.7625	5.579	0.25	5.02	0.61	0.41	NA	8e-4	0.006	0.047	0.009	0.0117	44.59455	0.81081	20.9234025	22.8603375
65	2	1	2003	48.797222	-72.2425	10% fleur	Superior	early mid-season	42.87	0.6885	5.37	NA	NA	NA	NA	NA	NA	NA	NA	NA	NA	44.0765325	0.99099	21.1035825	21.98196
65	2	2	2003	48.797222	-72.2425	10% fleur	Superior	early mid-season	43.46	0.6859	5.49	NA	NA	NA	NA	NA	NA	NA	NA	NA	NA	48.873825	0.5180175	22.5225	25.8333075
65	2	3	2003	48.797222	-72.2425	10% fleur	Superior	early mid-season	43.19	0.7255	5.461	NA	NA	NA	NA	NA	NA	NA	NA	NA	NA	47.56752	0.6531525	20.945925	25.9684425
65	2	4	2003	48.797222	-72.2425	10% fleur	Superior	early mid-season	43.1	0.6648	5.642	NA	NA	NA	NA	NA	NA	NA	NA	NA	NA	52.3197675	0.8333325	21.036015	30.45042
65	2	5	2003	48.797222	-72.2425	10% fleur	Superior	early mid-season	43.3	0.7408	6.066	NA	NA	NA	NA	NA	NA	NA	NA	NA	NA	58.5585	0	21.4188975	37.1396025
66	1	1	2003	48.797222	-72.2425	10% fleur	Superior	early mid-season	42.65	0.8956	5.182	0.34	4.63	0.62	0.33	NA	6e-4	0.001	0.009	0.001	0.007	43.87383	0.684684	18.684666	24.50448
66	1	2	2003	48.797222	-72.2425	10% fleur	Superior	early mid-season	43.44	0.7379	5.821	0.36	4.69	0.74	0.41	NA	7e-4	0.001	0.009	0.014	0.0084	44.756712	0.792792	28.666638	15.297282
66	1	3	2003	48.797222	-72.2425	10% fleur	Superior	early mid-season	43.57	0.7175	6.114	0.33	4.33	0.66	0.4	NA	6e-4	0.001	0.009	0.012	0.0082	52.666614	1.153152	18.432414	33.081048
66	1	4	2003	48.797222	-72.2425	10% fleur	Superior	early mid-season	43.16	0.7669	6.437	0.31	4.01	0.63	0.41	NA	6e-4	0.001	0.009	0.01	0.0076	55.351296	0.522522	15.981966	38.846808
66	1	5	2003	48.797222	-72.2425	10% fleur	Superior	early mid-season	43.45	0.7184	6.36	0.3	4.42	0.7	0.4	NA	6e-4	0.001	0.01	0.011	0.011	48.756708	0.666666	11.279268	36.810774
66	2	1	2003	48.797222	-72.2425	10% fleur	Superior	early mid-season	43.52	0.8613	5.54	NA	NA	NA	NA	NA	NA	NA	NA	NA	NA	43.999956	2.79279	20.468448	20.738718
66	2	2	2003	48.797222	-72.2425	10% fleur	Superior	early mid-season	43.07	0.7029	5.814	NA	NA	NA	NA	NA	NA	NA	NA	NA	NA	46.450404	1.243242	17.1171	28.090062
66	2	3	2003	48.797222	-72.2425	10% fleur	Superior	early mid-season	43.49	0.7161	6.42	NA	NA	NA	NA	NA	NA	NA	NA	NA	NA	45.063018	0.954954	12.414402	31.693662
66	2	4	2003	48.797222	-72.2425	10% fleur	Superior	early mid-season	43.59	0.4106	6.762	NA	NA	NA	NA	NA	NA	NA	NA	NA	NA	47.044998	0.9009	22.34232	23.801778
66	2	5	2003	48.797222	-72.2425	10% fleur	Superior	early mid-season	43.91	0.6305	6.462	NA	NA	NA	NA	NA	NA	NA	NA	NA	NA	48.126078	1.44144	14.162148	32.52249
67	1	1	2003	48.797222	-72.2425	10% fleur	Yukon Gold	mid-season	44.38	0.765	5.669	0.34	4.12	1.02	0.6	NA	4e-4	0.001	0.018	0.012	0.0073	31.31271	2.47104	17.12997	11.7117
67	1	2	2003	48.797222	-72.2425	10% fleur	Yukon Gold	mid-season	43.84	0.7716	5.943	0.33	4.33	0.7	0.42	NA	6e-4	0.001	0.01	0.007	0.007	26.3835	1.40283	13.17888	11.80179
67	1	3	2003	48.797222	-72.2425	10% fleur	Yukon Gold	mid-season	45.31	0.6967	5.947	0.33	3.5	0.93	0.58	NA	3e-4	0.001	0.015	0.051	0.0055	27.51606	1.26126	11.80179	14.45301
67	1	4	2003	48.797222	-72.2425	10% fleur	Yukon Gold	mid-season	45.01	0.7707	6.195	0.33	3.93	0.92	0.59	NA	3e-4	0.002	0.017	0.01	0.0073	21.51864	1.06821	8.54568	11.90475
67	1	5	2003	48.797222	-72.2425	10% fleur	Yukon Gold	mid-season	44.57	0.6781	6.15	0.31	3.72	0.94	0.55	NA	3e-4	0.001	0.016	0.009	0.0063	27.912885	1.456455	7.372365	19.084065
67	2	1	2003	48.797222	-72.2425	10% fleur	Yukon Gold	mid-season	44.43	0.7458	5.697	NA	NA	NA	NA	NA	NA	NA	NA	NA	NA	27.05703	1.32132	11.53152	14.20419
67	2	2	2003	48.797222	-72.2425	10% fleur	Yukon Gold	mid-season	43.71	0.7222	6.141	NA	NA	NA	NA	NA	NA	NA	NA	NA	NA	29.876847	2.114112	10.99098	16.771755
67	2	3	2003	48.797222	-72.2425	10% fleur	Yukon Gold	mid-season	44.47	0.7027	6.226	NA	NA	NA	NA	NA	NA	NA	NA	NA	NA	31.17114	0.465465	12.417405	18.28827
67	2	4	2003	48.797222	-72.2425	10% fleur	Yukon Gold	mid-season	44.12	0.5699	5.744	NA	NA	NA	NA	NA	NA	NA	NA	NA	NA	24.15699	1.48005	8.33976	14.33718
67	2	5	2003	48.797222	-72.2425	10% fleur	Yukon Gold	mid-season	44.17	0.6714	6.142	NA	NA	NA	NA	NA	NA	NA	NA	NA	NA	30.84081	1.966965	10.195185	18.67866
68	1	1	1993	46.632778	-71.816389	10% fleur	Superior	early mid-season	NA	NA	4.034	0.24	4.52	0.82	0.18	NA	NA	NA	NA	NA	NA	38.97222222	5.555555556	32.44444444	0.972222222
68	1	2	1993	46.632778	-71.816389	10% fleur	Superior	early mid-season	NA	NA	4.116	0.26	4.52	0.89	0.24	NA	NA	NA	NA	NA	NA	47.22222222	5.722222222	38.66666667	2.833333333
68	1	3	1993	46.632778	-71.816389	10% fleur	Superior	early mid-season	NA	NA	5.029	0.3	4.22	0.95	0.27	NA	NA	NA	NA	NA	NA	48.22222222	4.305555556	38.30555556	5.611111111
68	1	4	1993	46.632778	-71.816389	10% fleur	Superior	early mid-season	NA	NA	5.22	0.33	3.69	0.8	0.28	NA	NA	NA	NA	NA	NA	50.22222222	3.888888889	39.86111111	6.472222222
68	1	5	1993	46.632778	-71.816389	10% fleur	Superior	early mid-season	NA	NA	4.708	0.3	4.23	0.78	0.24	NA	NA	NA	NA	NA	NA	44.61111111	4.055555556	36.94444444	3.611111111
68	1	6	1993	46.632778	-71.816389	10% fleur	Superior	early mid-season	NA	NA	4.733	0.36	3.81	0.75	0.26	NA	NA	NA	NA	NA	NA	53.30555556	4.166666667	39.83333333	9.305555556
68	1	7	1993	46.632778	-71.816389	10% fleur	Superior	early mid-season	NA	NA	4.891	0.3	4.69	0.81	0.27	NA	NA	NA	NA	NA	NA	48.44444444	4.444444444	39.77777778	4.222222222
68	1	8	1993	46.632778	-71.816389	10% fleur	Superior	early mid-season	NA	NA	5.055	0.31	3.69	0.8	0.25	NA	NA	NA	NA	NA	NA	50.86111111	4.694444444	40.44444444	5.722222222
68	1	9	1993	46.632778	-71.816389	10% fleur	Superior	early mid-season	NA	NA	5.516	0.31	3.51	0.73	0.27	NA	NA	NA	NA	NA	NA	49.38888889	4.5	39.55555556	5.333333333
68	2	1	1993	46.632778	-71.816389	10% fleur	Superior	early mid-season	NA	NA	4.223	0.25	4.72	0.86	0.19	NA	NA	NA	NA	NA	NA	39.27777778	3.361111111	33.25	2.666666667
68	2	2	1993	46.632778	-71.816389	10% fleur	Superior	early mid-season	NA	NA	4.489	0.27	4.48	0.93	0.25	NA	NA	NA	NA	NA	NA	46.58333333	6.166666667	38.83333333	1.583333333
68	2	3	1993	46.632778	-71.816389	10% fleur	Superior	early mid-season	NA	NA	5.096	0.3	3.28	0.72	0.24	NA	NA	NA	NA	NA	NA	45.72222222	3.444444444	37.05555556	5.222222222
68	2	4	1993	46.632778	-71.816389	10% fleur	Superior	early mid-season	NA	NA	5.029	0.29	4.26	0.86	0.31	NA	NA	NA	NA	NA	NA	50.25	3.861111111	42.63888889	3.75
68	2	5	1993	46.632778	-71.816389	10% fleur	Superior	early mid-season	NA	NA	4.537	0.26	4.44	0.91	0.3	NA	NA	NA	NA	NA	NA	42.55555556	4.194444444	34.36111111	4
68	2	6	1993	46.632778	-71.816389	10% fleur	Superior	early mid-season	NA	NA	4.559	0.31	4.83	0.94	0.3	NA	NA	NA	NA	NA	NA	51.16666667	4.527777778	41.69444444	4.944444444
68	2	7	1993	46.632778	-71.816389	10% fleur	Superior	early mid-season	NA	NA	4.946	0.36	4.13	0.78	0.3	NA	NA	NA	NA	NA	NA	44.66666667	4.138888889	33.94444444	6.583333333
68	2	8	1993	46.632778	-71.816389	10% fleur	Superior	early mid-season	NA	NA	5.137	0.32	3.64	0.77	0.27	NA	NA	NA	NA	NA	NA	49.52777778	3.25	42.72222222	3.555555556
68	2	9	1993	46.632778	-71.816389	10% fleur	Superior	early mid-season	NA	NA	5.107	0.32	4.14	0.96	0.28	NA	NA	NA	NA	NA	NA	52.19444444	3.277777778	46.38888889	2.527777778
68	3	1	1993	46.632778	-71.816389	10% fleur	Superior	early mid-season	NA	NA	4.155	0.26	3.96	0.77	0.22	NA	NA	NA	NA	NA	NA	36.61111111	4.5	29.61111111	2.5
68	3	2	1993	46.632778	-71.816389	10% fleur	Superior	early mid-season	NA	NA	4.348	0.27	4.43	0.94	0.24	NA	NA	NA	NA	NA	NA	42.83333333	3.861111111	36.80555556	2.166666667
68	3	3	1993	46.632778	-71.816389	10% fleur	Superior	early mid-season	NA	NA	5.059	0.28	4.2	0.92	0.29	NA	NA	NA	NA	NA	NA	50.16666667	4.527777778	41.11111111	4.527777778
68	3	4	1993	46.632778	-71.816389	10% fleur	Superior	early mid-season	NA	NA	5.089	0.3	3.91	0.88	0.28	NA	NA	NA	NA	NA	NA	51.97222222	4.583333333	42.69444444	4.694444444
68	3	5	1993	46.632778	-71.816389	10% fleur	Superior	early mid-season	NA	NA	4.937	0.27	4.37	0.92	0.28	NA	NA	NA	NA	NA	NA	49.41666667	3.888888889	42.05555556	3.472222222
68	3	6	1993	46.632778	-71.816389	10% fleur	Superior	early mid-season	NA	NA	5.023	0.3	4.2	0.9	0.29	NA	NA	NA	NA	NA	NA	47.52777778	4.583333333	39.61111111	3.333333333
68	3	7	1993	46.632778	-71.816389	10% fleur	Superior	early mid-season	NA	NA	5.034	0.33	3.87	0.76	0.27	NA	NA	NA	NA	NA	NA	50.69444444	6.083333333	40.27777778	4.333333333
68	3	8	1993	46.632778	-71.816389	10% fleur	Superior	early mid-season	NA	NA	5.038	0.3	4.3	0.81	0.26	NA	NA	NA	NA	NA	NA	49.25	3.222222222	38.66666667	7.361111111
68	3	9	1993	46.632778	-71.816389	10% fleur	Superior	early mid-season	NA	NA	5.158	0.36	4.63	0.86	0.26	NA	NA	NA	NA	NA	NA	46.44444444	4.861111111	39.44444444	2.138888889
69	1	1	1993	46.632778	-71.816389	10% fleur	Snowden	late	NA	NA	3.341	0.3	3.82	0.93	0.21	NA	NA	NA	NA	NA	NA	36.63888889	6.25	30.16666667	0.222222222
69	1	2	1993	46.632778	-71.816389	10% fleur	Snowden	late	NA	NA	3.938	0.3	3.35	0.94	0.27	NA	NA	NA	NA	NA	NA	38.88888889	11.38888889	26.86111111	0.638888889
69	1	3	1993	46.632778	-71.816389	10% fleur	Snowden	late	NA	NA	3.954	0.31	3.29	0.82	0.22	NA	NA	NA	NA	NA	NA	42.63888889	8.861111111	33.38888889	0.388888889
69	1	4	1993	46.632778	-71.816389	10% fleur	Snowden	late	NA	NA	5.108	0.34	3.66	0.78	0.25	NA	NA	NA	NA	NA	NA	39.44444444	9.694444444	29.55555556	0.194444444
69	1	5	1993	46.632778	-71.816389	10% fleur	Snowden	late	NA	NA	4.573	0.32	3.47	0.85	0.28	NA	NA	NA	NA	NA	NA	31.91666667	1.305555556	30.16666667	0.444444444
69	1	6	1993	46.632778	-71.816389	10% fleur	Snowden	late	NA	NA	4.787	0.32	3.84	0.76	0.26	NA	NA	NA	NA	NA	NA	34.91666667	8.055555556	26.86111111	0
69	1	7	1993	46.632778	-71.816389	10% fleur	Snowden	late	NA	NA	5.014	0.33	3.53	0.83	0.27	NA	NA	NA	NA	NA	NA	39.94444444	10.47222222	28.27777778	1.194444444
69	1	8	1993	46.632778	-71.816389	10% fleur	Snowden	late	NA	NA	5.021	0.34	3.9	0.88	0.27	NA	NA	NA	NA	NA	NA	42.66666667	13.72222222	28.05555556	0.888888889
69	1	9	1993	46.632778	-71.816389	10% fleur	Snowden	late	NA	NA	5.079	0.32	4.22	0.86	0.27	NA	NA	NA	NA	NA	NA	40.91666667	9.25	30.97222222	0.694444444
69	2	1	1993	46.632778	-71.816389	10% fleur	Snowden	late	NA	NA	3.778	0.27	3.63	1.08	0.25	NA	NA	NA	NA	NA	NA	36.55555556	10.38888889	26	0.166666667
69	2	2	1993	46.632778	-71.816389	10% fleur	Snowden	late	NA	NA	3.802	0.29	3.56	0.95	0.26	NA	NA	NA	NA	NA	NA	37.91666667	7.722222222	30.02777778	0.166666667
69	2	3	1993	46.632778	-71.816389	10% fleur	Snowden	late	NA	NA	3.845	0.29	3.76	0.91	0.22	NA	NA	NA	NA	NA	NA	36.44444444	7.694444444	28.75	0
69	2	4	1993	46.632778	-71.816389	10% fleur	Snowden	late	NA	NA	4.887	0.35	3.51	0.75	0.25	NA	NA	NA	NA	NA	NA	36.18333333	8.166666667	27.35	0.666666667
69	2	5	1993	46.632778	-71.816389	10% fleur	Snowden	late	NA	NA	4.545	0.3	3.51	0.84	0.22	NA	NA	NA	NA	NA	NA	38.25	9.583333333	28.44444444	0.222222222
69	2	6	1993	46.632778	-71.816389	10% fleur	Snowden	late	NA	NA	4.75	0.33	3.76	0.73	0.23	NA	NA	NA	NA	NA	NA	34.75	7.583333333	26.44444444	0.722222222
69	2	7	1993	46.632778	-71.816389	10% fleur	Snowden	late	NA	NA	4.832	0.31	3.73	0.97	0.24	NA	NA	NA	NA	NA	NA	37.27777778	9.277777778	27.77777778	0.222222222
69	2	8	1993	46.632778	-71.816389	10% fleur	Snowden	late	NA	NA	5.067	0.33	3.79	0.8	0.25	NA	NA	NA	NA	NA	NA	38.02777778	8.861111111	28.94444444	0.222222222
69	2	9	1993	46.632778	-71.816389	10% fleur	Snowden	late	NA	NA	5.088	0.29	4.16	0.94	0.26	NA	NA	NA	NA	NA	NA	36.19444444	6.861111111	28.19444444	1.138888889
69	3	1	1993	46.632778	-71.816389	10% fleur	Snowden	late	NA	NA	3.525	0.29	3.56	0.98	0.19	NA	NA	NA	NA	NA	NA	36.47222222	8.666666667	27.80555556	0
69	3	2	1993	46.632778	-71.816389	10% fleur	Snowden	late	NA	NA	3.647	0.31	3.89	1.06	0.27	NA	NA	NA	NA	NA	NA	41.52777778	9.388888889	32.13888889	0
69	3	3	1993	46.632778	-71.816389	10% fleur	Snowden	late	NA	NA	4.019	0.33	3.65	0.92	0.26	NA	NA	NA	NA	NA	NA	39.38888889	9.777777778	28.80555556	0.805555556
69	3	4	1993	46.632778	-71.816389	10% fleur	Snowden	late	NA	NA	4.758	0.34	3.65	0.83	0.23	NA	NA	NA	NA	NA	NA	37.25	6.805555556	29.25	1.194444444
69	3	5	1993	46.632778	-71.816389	10% fleur	Snowden	late	NA	NA	4.568	0.3	3.61	0.86	0.25	NA	NA	NA	NA	NA	NA	43.44444444	9.583333333	33.22222222	0.638888889
69	3	6	1993	46.632778	-71.816389	10% fleur	Snowden	late	NA	NA	5.057	0.34	4.2	0.76	0.24	NA	NA	NA	NA	NA	NA	34.30555556	6.638888889	27.44444444	0.222222222
69	3	7	1993	46.632778	-71.816389	10% fleur	Snowden	late	NA	NA	5.151	0.34	3.63	0.78	0.22	NA	NA	NA	NA	NA	NA	39.36111111	9.722222222	29.63888889	0
69	3	8	1993	46.632778	-71.816389	10% fleur	Snowden	late	NA	NA	5.18	0.31	3.69	0.85	0.23	NA	NA	NA	NA	NA	NA	36.77777778	8.611111111	27.94444444	0.222222222
69	3	9	1993	46.632778	-71.816389	10% fleur	Snowden	late	NA	NA	5.062	0.29	3.66	0.74	0.22	NA	NA	NA	NA	NA	NA	41.55555556	9.194444444	32.16666667	0.194444444
70	1	1	1993	46.632778	-71.816389	10% fleur	Kennebec	mid-season	NA	NA	4.878	0.3	3.95	0.69	0.22	NA	NA	NA	NA	NA	NA	40	5.888888889	32.55555556	1.555555556
70	1	2	1993	46.632778	-71.816389	10% fleur	Kennebec	mid-season	NA	NA	5.194	0.33	3.6	0.64	0.22	NA	NA	NA	NA	NA	NA	38.5	4.888888889	31.91666667	1.694444444
70	1	3	1993	46.632778	-71.816389	10% fleur	Kennebec	mid-season	NA	NA	5.465	0.4	3.65	0.68	0.22	NA	NA	NA	NA	NA	NA	36.75	3.527777778	31.33333333	1.888888889
70	1	4	1993	46.632778	-71.816389	10% fleur	Kennebec	mid-season	NA	NA	5.541	0.41	3.75	0.67	0.26	NA	NA	NA	NA	NA	NA	37.61111111	5.583333333	29.38888889	2.638888889
70	1	5	1993	46.632778	-71.816389	10% fleur	Kennebec	mid-season	NA	NA	5.056	0.36	4.21	0.67	0.21	NA	NA	NA	NA	NA	NA	40.41666667	3.833333333	33.75	2.833333333
70	1	6	1993	46.632778	-71.816389	10% fleur	Kennebec	mid-season	NA	NA	5.18	0.26	3.86	0.81	0.26	NA	NA	NA	NA	NA	NA	35.33333333	5.388888889	28.13888889	1.805555556
70	1	7	1993	46.632778	-71.816389	10% fleur	Kennebec	mid-season	NA	NA	5.195	0.29	4.19	0.79	0.23	NA	NA	NA	NA	NA	NA	40.36111111	4.805555556	33	2.555555556
70	1	8	1993	46.632778	-71.816389	10% fleur	Kennebec	mid-season	NA	NA	5.436	0.33	4.28	1.02	0.29	NA	NA	NA	NA	NA	NA	36.61111111	5.5	29.22222222	1.888888889
70	1	9	1993	46.632778	-71.816389	10% fleur	Kennebec	mid-season	NA	NA	5.488	0.28	4.53	0.87	0.25	NA	NA	NA	NA	NA	NA	39.91666667	4.861111111	33.25	1.805555556
70	2	1	1993	46.632778	-71.816389	10% fleur	Kennebec	mid-season	NA	NA	4.771	0.33	4.06	0.7	0.24	NA	NA	NA	NA	NA	NA	35.63888889	3.416666667	30.41666667	1.805555556
70	2	2	1993	46.632778	-71.816389	10% fleur	Kennebec	mid-season	NA	NA	5.383	0.38	4.07	0.65	0.26	NA	NA	NA	NA	NA	NA	31.11111111	4.166666667	25	1.944444444
70	2	3	1993	46.632778	-71.816389	10% fleur	Kennebec	mid-season	NA	NA	5.436	0.3	3.7	0.67	0.24	NA	NA	NA	NA	NA	NA	40.75	5.305555556	33.27777778	2.166666667
70	2	4	1993	46.632778	-71.816389	10% fleur	Kennebec	mid-season	NA	NA	5.687	0.37	3.82	0.72	0.25	NA	NA	NA	NA	NA	NA	34.75	4.666666667	27.58333333	2.5
70	2	5	1993	46.632778	-71.816389	10% fleur	Kennebec	mid-season	NA	NA	5.26	0.35	3.89	0.71	0.26	NA	NA	NA	NA	NA	NA	41.13888889	5.111111111	34.5	1.527777778
70	2	6	1993	46.632778	-71.816389	10% fleur	Kennebec	mid-season	NA	NA	5.256	0.33	4.31	0.97	0.26	NA	NA	NA	NA	NA	NA	38.13888889	4.361111111	30.94444444	2.833333333
70	2	7	1993	46.632778	-71.816389	10% fleur	Kennebec	mid-season	NA	NA	5.478	0.27	4.49	0.8	0.24	NA	NA	NA	NA	NA	NA	26.30555556	4.416666667	20.44444444	1.444444444
70	2	8	1993	46.632778	-71.816389	10% fleur	Kennebec	mid-season	NA	NA	5.485	0.3	4.18	0.83	0.26	NA	NA	NA	NA	NA	NA	36.13888889	5.083333333	29.83333333	1.222222222
70	2	9	1993	46.632778	-71.816389	10% fleur	Kennebec	mid-season	NA	NA	5.616	0.32	4.24	1.05	0.26	NA	NA	NA	NA	NA	NA	38.16666667	4.277777778	29.52777778	4.361111111
70	3	1	1993	46.632778	-71.816389	10% fleur	Kennebec	mid-season	NA	NA	4.805	0.29	3.82	0.72	0.24	NA	NA	NA	NA	NA	NA	34.36111111	3.166666667	27.11111111	4.083333333
70	3	2	1993	46.632778	-71.816389	10% fleur	Kennebec	mid-season	NA	NA	5.274	0.31	3.71	0.6	0.27	NA	NA	NA	NA	NA	NA	38.88888889	5.194444444	30.27777778	3.416666667
70	3	3	1993	46.632778	-71.816389	10% fleur	Kennebec	mid-season	NA	NA	5.419	0.38	3.8	0.66	0.29	NA	NA	NA	NA	NA	NA	36.66666667	5.833333333	28.25	2.583333333
70	3	4	1993	46.632778	-71.816389	10% fleur	Kennebec	mid-season	NA	NA	5.36	0.35	4.04	0.68	0.24	NA	NA	NA	NA	NA	NA	38.22222222	6.472222222	29.44444444	2.305555556
70	3	5	1993	46.632778	-71.816389	10% fleur	Kennebec	mid-season	NA	NA	5.065	0.34	4.24	0.91	0.25	NA	NA	NA	NA	NA	NA	35.72222222	4.333333333	29.69444444	1.694444444
70	3	6	1993	46.632778	-71.816389	10% fleur	Kennebec	mid-season	NA	NA	5.174	0.33	4.2	0.87	0.27	NA	NA	NA	NA	NA	NA	37.16666667	4.583333333	30.33333333	2.25
70	3	7	1993	46.632778	-71.816389	10% fleur	Kennebec	mid-season	NA	NA	5.275	0.32	4.45	0.81	0.24	NA	NA	NA	NA	NA	NA	25.63888889	5	19.75	0.888888889
70	3	8	1993	46.632778	-71.816389	10% fleur	Kennebec	mid-season	NA	NA	5.501	0.3	4.15	0.82	0.26	NA	NA	NA	NA	NA	NA	35.52777778	4.166666667	28.77777778	2.583333333
70	3	9	1993	46.632778	-71.816389	10% fleur	Kennebec	mid-season	NA	NA	5.557	0.29	4.3	0.85	0.26	NA	NA	NA	NA	NA	NA	32.88888889	4.027777778	26.41666667	2.444444444
71	1	1	1994	46.632778	-71.816389	10% fleur	Superior	early mid-season	NA	NA	3.849	0.32	5.15	1.07	0.23	NA	NA	NA	NA	NA	NA	28.82513661	6.666666667	21.91256831	0.245901639
71	1	2	1994	46.632778	-71.816389	10% fleur	Superior	early mid-season	NA	NA	4.419	0.34	4.69	1.1	0.33	NA	NA	NA	NA	NA	NA	36.2568306	6.393442623	29.23497268	0.628415301
71	1	3	1994	46.632778	-71.816389	10% fleur	Superior	early mid-season	NA	NA	5.206	0.38	4.12	1.44	0.45	NA	NA	NA	NA	NA	NA	36.06557377	5.43715847	30.30054645	0.327868852
71	1	4	1994	46.632778	-71.816389	10% fleur	Superior	early mid-season	NA	NA	5.238	0.38	3.75	1.21	0.46	NA	NA	NA	NA	NA	NA	37.59562842	3.852459016	33.00546448	0.737704918
71	1	5	1994	46.632778	-71.816389	10% fleur	Superior	early mid-season	NA	NA	3.677	0.38	4.43	1.63	0.41	NA	NA	NA	NA	NA	NA	40.32786885	4.945355191	34.15300546	1.229508197
71	1	6	1994	46.632778	-71.816389	10% fleur	Superior	early mid-season	NA	NA	5.216	0.39	3.97	1.39	0.31	NA	NA	NA	NA	NA	NA	39.31693989	4.8633879779999996	30.24590164	4.207650273
71	1	7	1994	46.632778	-71.816389	10% fleur	Superior	early mid-season	NA	NA	3.71	0.43	4.29	1.02	0.43	NA	NA	NA	NA	NA	NA	42.5136612	4.371584699	35.98360656	2.158469945
71	1	8	1994	46.632778	-71.816389	10% fleur	Superior	early mid-season	NA	NA	4.958	0.41	3.72	1.02	0.3	NA	NA	NA	NA	NA	NA	34.9726776	5.519125683	28.55191257	0.901639344
71	1	9	1994	46.632778	-71.816389	10% fleur	Superior	early mid-season	NA	NA	5.173	0.37	4.68	1.35	0.62	NA	NA	NA	NA	NA	NA	39.3989071	4.890710383	33.06010929	1.448087432
71	2	1	1994	46.632778	-71.816389	10% fleur	Superior	early mid-season	NA	NA	3.667	0.29	4.62	1.14	0.28	NA	NA	NA	NA	NA	NA	27.4863388	5.218579235	22.26775956	0
71	2	2	1994	46.632778	-71.816389	10% fleur	Superior	early mid-season	NA	NA	4.548	0.33	4.05	1.4	0.4	NA	NA	NA	NA	NA	NA	36.74863388	5.628415301	30.90163934	0.218579235
71	2	3	1994	46.632778	-71.816389	10% fleur	Superior	early mid-season	NA	NA	4.955	0.36	4.3	1.27	0.36	NA	NA	NA	NA	NA	NA	38.98907104	5.355191257	32.84153005	0.792349727
71	2	4	1994	46.632778	-71.816389	10% fleur	Superior	early mid-season	NA	NA	5.443	0.41	3.84	1.42	0.45	NA	NA	NA	NA	NA	NA	38.1420765	3.93442623	33.19672131	1.010928962
71	2	5	1994	46.632778	-71.816389	10% fleur	Superior	early mid-season	NA	NA	4.724	0.38	4.19	1.35	0.38	NA	NA	NA	NA	NA	NA	39.04371585	4.890710383	33.38797814	0.765027322
71	2	6	1994	46.632778	-71.816389	10% fleur	Superior	early mid-season	NA	NA	5.057	0.35	3.76	1.26	0.39	NA	NA	NA	NA	NA	NA	42.13114754	5.983606557	35.19125683	0.956284153
71	2	7	1994	46.632778	-71.816389	10% fleur	Superior	early mid-season	NA	NA	4.269	0.41	4.58	1.15	0.41	NA	NA	NA	NA	NA	NA	42.95081967	5.4098360660000004	36.36612022	1.174863388
71	2	8	1994	46.632778	-71.816389	10% fleur	Superior	early mid-season	NA	NA	5.084	0.41	3.82	1.03	0.38	NA	NA	NA	NA	NA	NA	40	6.448087432	33.16939891	0.382513661
71	2	9	1994	46.632778	-71.816389	10% fleur	Superior	early mid-season	NA	NA	5.183	0.43	3.6	0.9	0.3	NA	NA	NA	NA	NA	NA	39.28961749	4.590163934	33.19672131	1.50273224
71	3	1	1994	46.632778	-71.816389	10% fleur	Superior	early mid-season	NA	NA	3.704	0.3	4.21	1.1	0.46	NA	NA	NA	NA	NA	NA	26.39344262	5.163934426	21.2295082	0
71	3	2	1994	46.632778	-71.816389	10% fleur	Superior	early mid-season	NA	NA	4.425	0.33	4.53	1.24	0.35	NA	NA	NA	NA	NA	NA	37.43169399	5.628415301	31.80327869	0
71	3	3	1994	46.632778	-71.816389	10% fleur	Superior	early mid-season	NA	NA	4.99	0.37	3.69	1.34	0.4	NA	NA	NA	NA	NA	NA	36.74863388	4.426229508	32.10382514	0.218579235
71	3	4	1994	46.632778	-71.816389	10% fleur	Superior	early mid-season	NA	NA	4.838	0.4	4.74	1.31	0.39	NA	NA	NA	NA	NA	NA	37.84153005	4.289617486	31.80327869	1.74863388
71	3	5	1994	46.632778	-71.816389	10% fleur	Superior	early mid-season	NA	NA	4.885	0.35	4.48	1.92	0.37	NA	NA	NA	NA	NA	NA	37.56830601	4.699453552	31.96721311	0.901639344
71	3	6	1994	46.632778	-71.816389	10% fleur	Superior	early mid-season	NA	NA	4.97	0.37	3.9	1.74	0.56	NA	NA	NA	NA	NA	NA	42.34972678	4.262295082	35.90163934	2.18579235
71	3	7	1994	46.632778	-71.816389	10% fleur	Superior	early mid-season	NA	NA	5.324	0.35	3.82	0.98	0.28	NA	NA	NA	NA	NA	NA	30.81967213	4.398907104	25.24590164	1.174863388
71	3	8	1994	46.632778	-71.816389	10% fleur	Superior	early mid-season	NA	NA	4.751	0.48	4.47	1.18	0.33	NA	NA	NA	NA	NA	NA	38.36065574	5.573770492	32.02185792	0.765027322
71	3	9	1994	46.632778	-71.816389	10% fleur	Superior	early mid-season	NA	NA	5.141	0.38	4.79	1.14	0.35	NA	NA	NA	NA	NA	NA	44.26229508	5.273224044	37.62295082	1.366120219
72	1	1	1994	46.632778	-71.816389	10% fleur	Kennebec	mid-season	NA	NA	3.809	0.37	5.18	0.98	0.33	NA	NA	NA	NA	NA	NA	29.42622951	5.081967213	22.62295082	1.721311475
72	1	2	1994	46.632778	-71.816389	10% fleur	Kennebec	mid-season	NA	NA	4.748	0.46	4.62	1.13	0.49	NA	NA	NA	NA	NA	NA	40.92896175	6.06557377	31.2295082	3.633879781
72	1	3	1994	46.632778	-71.816389	10% fleur	Kennebec	mid-season	NA	NA	4.923	0.44	4.33	0.87	0.38	NA	NA	NA	NA	NA	NA	45.68306011	4.535519126	39.15300546	1.994535519
72	1	4	1994	46.632778	-71.816389	10% fleur	Kennebec	mid-season	NA	NA	5.488	0.46	5.05	1.04	0.43	NA	NA	NA	NA	NA	NA	42.78688525	2.759562842	33.38797814	6.639344262
72	1	5	1994	46.632778	-71.816389	10% fleur	Kennebec	mid-season	NA	NA	5.094	0.42	4.59	1.15	0.37	NA	NA	NA	NA	NA	NA	40.32786885	4.836065574	30.27322404	5.218579235
72	1	6	1994	46.632778	-71.816389	10% fleur	Kennebec	mid-season	NA	NA	5.323	0.41	4.82	1.23	0.46	NA	NA	NA	NA	NA	NA	46.06557377	3.579234973	33.7431694	8.743169399
72	1	7	1994	46.632778	-71.816389	10% fleur	Kennebec	mid-season	NA	NA	5.914	0.49	4.13	1.27	0.45	NA	NA	NA	NA	NA	NA	47.54098361	2.8415300550000002	39.26229508	5.43715847
72	1	8	1994	46.632778	-71.816389	10% fleur	Kennebec	mid-season	NA	NA	3.782	0.4	4.86	1	0.32	NA	NA	NA	NA	NA	NA	24.31693989	3.087431694	20.98360656	0.245901639
72	1	9	1994	46.632778	-71.816389	10% fleur	Kennebec	mid-season	NA	NA	4.12	0.34	4.84	1.24	0.33	NA	NA	NA	NA	NA	NA	46.31147541	5.109289617	40.79234973	0.409836066
72	2	1	1994	46.632778	-71.816389	10% fleur	Kennebec	mid-season	NA	NA	3.622	0.35	4.83	1.1	0.35	NA	NA	NA	NA	NA	NA	24.75409836	6.092896175	18.16939891	0.491803279
72	2	2	1994	46.632778	-71.816389	10% fleur	Kennebec	mid-season	NA	NA	5.214	0.47	5.33	1.22	0.47	NA	NA	NA	NA	NA	NA	43.36065574	5.163934426	33.1147541	5.081967213
72	2	3	1994	46.632778	-71.816389	10% fleur	Kennebec	mid-season	NA	NA	4.946	0.44	4.6	1.34	0.54	NA	NA	NA	NA	NA	NA	40.68306011	3.989071038	31.44808743	5.245901639
72	2	4	1994	46.632778	-71.816389	10% fleur	Kennebec	mid-season	NA	NA	5.259	0.47	4.16	1.1	0.46	NA	NA	NA	NA	NA	NA	39.67213115	3.196721311	29.53551913	6.93989071
72	2	5	1994	46.632778	-71.816389	10% fleur	Kennebec	mid-season	NA	NA	5.228	0.45	3.95	1.53	0.41	NA	NA	NA	NA	NA	NA	44.07103825	4.371584699	35.05464481	4.644808743
72	2	6	1994	46.632778	-71.816389	10% fleur	Kennebec	mid-season	NA	NA	5.763	0.43	4.27	1.28	0.44	NA	NA	NA	NA	NA	NA	33.08743169	0.491803279	32.24043716	0.355191257
72	2	7	1994	46.632778	-71.816389	10% fleur	Kennebec	mid-season	NA	NA	5.491	0.48	3.78	1.11	0.38	NA	NA	NA	NA	NA	NA	42.97814208	3.06010929	35.95628415	3.961748634
72	2	8	1994	46.632778	-71.816389	10% fleur	Kennebec	mid-season	NA	NA	3.869	0.34	4.92	1.02	0.34	NA	NA	NA	NA	NA	NA	30.05464481	3.797814208	24.01639344	2.240437158
72	2	9	1994	46.632778	-71.816389	10% fleur	Kennebec	mid-season	NA	NA	4.458	0.35	5.28	0.99	0.34	NA	NA	NA	NA	NA	NA	49.72677596	5.765027322	41.20218579	2.759562842
72	3	1	1994	46.632778	-71.816389	10% fleur	Kennebec	mid-season	NA	NA	3.975	0.37	5.52	1.18	0.34	NA	NA	NA	NA	NA	NA	31.63934426	4.508196721	26.06557377	1.06557377
72	3	2	1994	46.632778	-71.816389	10% fleur	Kennebec	mid-season	NA	NA	4.11	0.43	5.1	0.96	0.44	NA	NA	NA	NA	NA	NA	41.2568306	4.726775956	33.27868852	3.25136612
72	3	3	1994	46.632778	-71.816389	10% fleur	Kennebec	mid-season	NA	NA	5.11	0.46	4.7	1.19	0.45	NA	NA	NA	NA	NA	NA	41.66666667	4.890710383	33.38797814	3.387978142
72	3	4	1994	46.632778	-71.816389	10% fleur	Kennebec	mid-season	NA	NA	5.295	0.51	4.63	1.07	0.45	NA	NA	NA	NA	NA	NA	43.06010929	2.896174863	31.77595628	8.387978142
72	3	5	1994	46.632778	-71.816389	10% fleur	Kennebec	mid-season	NA	NA	5.237	0.43	4.47	1.14	0.4	NA	NA	NA	NA	NA	NA	43.08743169	3.333333333	35.98360656	3.770491803
72	3	6	1994	46.632778	-71.816389	10% fleur	Kennebec	mid-season	NA	NA	5.731	0.43	4.51	1.48	0.49	NA	NA	NA	NA	NA	NA	41.28415301	4.426229508	31.8852459	4.972677596
72	3	7	1994	46.632778	-71.816389	10% fleur	Kennebec	mid-season	NA	NA	5.948	0.46	5.17	1.21	0.43	NA	NA	NA	NA	NA	NA	43.98907104	3.49726776	32.4863388	8.005464481
72	3	8	1994	46.632778	-71.816389	10% fleur	Kennebec	mid-season	NA	NA	3.943	0.39	5.03	1.1	0.34	NA	NA	NA	NA	NA	NA	27.4863388	4.56284153	22.78688525	0.136612022
72	3	9	1994	46.632778	-71.816389	10% fleur	Kennebec	mid-season	NA	NA	4.546	0.42	5.05	1.1	0.31	NA	NA	NA	NA	NA	NA	51.93989071	5.027322404	43.41530055	3.49726776
73	1	1	1995	46.632778	-71.816389	10% fleur	Superior	early mid-season	NA	NA	4	0.34	4.57	1.08	0.26	NA	7e-4	NA	0.006	0.038	NA	21.12021858	3.278688525	17.56830601	0.273224044
73	1	2	1995	46.632778	-71.816389	10% fleur	Superior	early mid-season	NA	NA	4.6	0.33	3.87	1.05	0.3	NA	6e-4	NA	0.007	0.04	NA	23.63387978	3.169398907	20.46448087	0
73	1	3	1995	46.632778	-71.816389	10% fleur	Superior	early mid-season	NA	NA	4.93	0.38	3.52	1.05	0.34	NA	7e-4	NA	0.008	0.049	NA	23.68852459	3.825136612	19.86338798	0
73	1	4	1995	46.632778	-71.816389	10% fleur	Superior	early mid-season	NA	NA	5.52	0.39	4.05	1.21	0.38	NA	6e-4	NA	0.008	0.052	NA	26.74863388	3.278688525	23.08743169	0.382513661
73	1	5	1995	46.632778	-71.816389	10% fleur	Superior	early mid-season	NA	NA	4.56	0.35	3.87	0.98	0.32	NA	6e-4	NA	0.008	0.038	NA	25.95628415	3.825136612	21.8579235	0.273224044
73	1	6	1995	46.632778	-71.816389	10% fleur	Superior	early mid-season	NA	NA	4.86	0.35	4.15	1.1	0.31	NA	6e-4	NA	0.008	0.026	NA	29.72677596	2.595628415	25.71038251	1.420765027
73	1	7	1995	46.632778	-71.816389	10% fleur	Superior	early mid-season	NA	NA	5.17	0.38	3.75	1.05	0.33	NA	6e-4	NA	0.008	0.031	NA	26.44808743	3.469945355	22.32240437	0.655737705
73	1	8	1995	46.632778	-71.816389	10% fleur	Superior	early mid-season	NA	NA	5	0.36	3.88	0.95	0.3	NA	7e-4	NA	0.006	0.037	NA	20.6557377	3.114754098	16.74863388	0.792349727
73	1	9	1995	46.632778	-71.816389	10% fleur	Superior	early mid-season	NA	NA	4.9	0.36	3.36	1.04	0.31	NA	6e-4	NA	0.007	0.049	NA	26.8852459	3.032786885	22.86885246	0.983606557
73	2	1	1995	46.632778	-71.816389	10% fleur	Superior	early mid-season	NA	NA	3.87	0.34	4.44	1.05	0.29	NA	8e-4	NA	0.007	0.055	NA	18.55191257	3.087431694	15.30054645	0.163934426
73	2	2	1995	46.632778	-71.816389	10% fleur	Superior	early mid-season	NA	NA	4.74	0.38	3.57	0.99	0.31	NA	6e-4	NA	0.008	0.041	NA	24.53551913	2.923497268	21.39344262	0.218579235
73	2	3	1995	46.632778	-71.816389	10% fleur	Superior	early mid-season	NA	NA	5.08	0.35	3.95	1.17	0.3	NA	5e-4	NA	0.007	0.036	NA	24.04371585	4.098360656	19.67213115	0.273224044
73	2	4	1995	46.632778	-71.816389	10% fleur	Superior	early mid-season	NA	NA	5.15	0.37	3.8	1.06	0.33	NA	6e-4	NA	0.008	0.038	NA	26.50273224	2.732240437	23.00546448	0.765027322
73	2	5	1995	46.632778	-71.816389	10% fleur	Superior	early mid-season	NA	NA	4.58	0.33	3.98	1.08	0.32	NA	6e-4	NA	0.007	0.033	NA	21.2295082	3.633879781	17.40437158	0.191256831
73	2	6	1995	46.632778	-71.816389	10% fleur	Superior	early mid-season	NA	NA	4.85	0.34	3.65	1.01	0.3	NA	6e-4	NA	0.008	0.028	NA	23.57923497	3.032786885	20.35519126	0.191256831
73	2	7	1995	46.632778	-71.816389	10% fleur	Superior	early mid-season	NA	NA	5.32	0.38	3.51	1.04	0.34	NA	6e-4	NA	0.007	0.034	NA	25.79234973	3.387978142	21.63934426	0.765027322
73	2	8	1995	46.632778	-71.816389	10% fleur	Superior	early mid-season	NA	NA	5.06	0.35	3.83	0.93	0.32	NA	5e-4	NA	0.007	0.031	NA	21.83060109	4.043715847	17.78688525	0
73	2	9	1995	46.632778	-71.816389	10% fleur	Superior	early mid-season	NA	NA	4.8	0.35	3.55	0.88	0.26	NA	6e-4	NA	0.006	0.03	NA	24.94535519	3.961748634	20.98360656	0
73	3	1	1995	46.632778	-71.816389	10% fleur	Superior	early mid-season	NA	NA	3.89	0.34	4.87	1.05	0.29	NA	8e-4	NA	0.007	0.049	NA	20.10928962	3.25136612	16.66666667	0.191256831
73	3	2	1995	46.632778	-71.816389	10% fleur	Superior	early mid-season	NA	NA	4.66	0.35	4.1	1.02	0.3	NA	6e-4	NA	0.007	0.039	NA	19.23497268	2.540983607	16.28415301	0.409836066
73	3	3	1995	46.632778	-71.816389	10% fleur	Superior	early mid-season	NA	NA	5.07	0.35	4.27	1.23	0.31	NA	5e-4	NA	0.008	0.037	NA	26.91256831	3.49726776	23.19672131	0.218579235
73	3	4	1995	46.632778	-71.816389	10% fleur	Superior	early mid-season	NA	NA	5.32	0.37	3.87	1.14	0.33	NA	6e-4	NA	0.008	0.03	NA	33.66120219	3.005464481	30.24590164	0.409836066
73	3	5	1995	46.632778	-71.816389	10% fleur	Superior	early mid-season	NA	NA	4.7	0.37	3.8	0.99	0.31	NA	6e-4	NA	0.007	0.041	NA	23.06010929	3.032786885	19.12568306	0.901639344
73	3	6	1995	46.632778	-71.816389	10% fleur	Superior	early mid-season	NA	NA	5.06	0.36	3.74	1.19	0.4	NA	7e-4	NA	0.009	0.052	NA	23.66120219	3.825136612	19.83606557	0
73	3	7	1995	46.632778	-71.816389	10% fleur	Superior	early mid-season	NA	NA	4.79	0.34	3.89	0.9	0.28	NA	6e-4	NA	0.007	0.032	NA	26.80327869	3.333333333	23.22404372	0.245901639
73	3	8	1995	46.632778	-71.816389	10% fleur	Superior	early mid-season	NA	NA	4.84	0.32	3.81	0.84	0.27	NA	5e-4	NA	0.006	0.036	NA	25.71038251	3.469945355	21.8579235	0.382513661
73	3	9	1995	46.632778	-71.816389	10% fleur	Superior	early mid-season	NA	NA	5.1	0.36	3.86	1.06	0.31	NA	5e-4	NA	0.007	0.049	NA	29.18032787	2.540983607	25.05464481	1.584699454
74	1	1	1995	46.632778	-71.816389	10% fleur	Superior	early mid-season	NA	NA	4.02	0.33	4.39	1.18	0.33	NA	8e-4	NA	0.008	0.059	NA	27.95081967	3.032786885	24.91803279	0
74	1	2	1995	46.632778	-71.816389	10% fleur	Superior	early mid-season	NA	NA	4.36	0.34	4.33	1.1	0.29	NA	6e-4	NA	0.007	0.028	NA	36.17486339	2.349726776	33.06010929	0.765027322
74	1	3	1995	46.632778	-71.816389	10% fleur	Superior	early mid-season	NA	NA	4.76	0.33	4.04	1.04	0.32	NA	6e-4	NA	0.007	0.061	NA	37.81420765	2.37704918	32.95081967	2.486338798
74	1	4	1995	46.632778	-71.816389	10% fleur	Superior	early mid-season	NA	NA	5.01	0.34	4.07	1.02	0.32	NA	6e-4	NA	0.008	0.056	NA	34.28961749	2.677595628	30.79234973	0.819672131
74	1	5	1995	46.632778	-71.816389	10% fleur	Superior	early mid-season	NA	NA	4.39	0.32	4.44	1.07	0.27	NA	6e-4	NA	0.007	0.028	NA	37.78688525	2.295081967	35.05464481	0.43715847
74	1	6	1995	46.632778	-71.816389	10% fleur	Superior	early mid-season	NA	NA	4.9	0.33	4.18	1.08	0.31	NA	6e-4	NA	0.007	0.034	NA	32.62295082	1.693989071	29.59016393	1.338797814
74	1	7	1995	46.632778	-71.816389	10% fleur	Superior	early mid-season	NA	NA	5.02	0.34	4.04	0.93	0.29	NA	4e-4	NA	0.006	0.034	NA	33.68852459	2.81420765	29.94535519	0.928961749
74	1	8	1995	46.632778	-71.816389	10% fleur	Superior	early mid-season	NA	NA	4.74	0.33	4.07	0.8	0.26	NA	6e-4	NA	0.005	0.038	NA	37.24043716	2.37704918	31.74863388	3.114754098
74	1	9	1995	46.632778	-71.816389	10% fleur	Superior	early mid-season	NA	NA	4.75	0.37	4	0.95	0.27	NA	6e-4	NA	0.005	0.033	NA	39.3442623	2.37704918	35.19125683	1.775956284
74	2	1	1995	46.632778	-71.816389	10% fleur	Superior	early mid-season	NA	NA	4.05	0.36	3.99	1.08	0.29	NA	8e-4	NA	0.005	0.051	NA	28.57923497	3.524590164	24.86338798	0.191256831
74	2	2	1995	46.632778	-71.816389	10% fleur	Superior	early mid-season	NA	NA	4.49	0.33	4.55	1.15	0.33	NA	6e-4	NA	0.007	0.052	NA	32.89617486	3.469945355	28.1420765	1.284153005
74	2	3	1995	46.632778	-71.816389	10% fleur	Superior	early mid-season	NA	NA	4.89	0.39	3.83	0.97	0.32	NA	6e-4	NA	0.007	0.033	NA	36.20218579	2.4316939889999998	30.81967213	2.950819672
74	2	4	1995	46.632778	-71.816389	10% fleur	Superior	early mid-season	NA	NA	5.05	0.36	3.68	0.98	0.33	NA	7e-4	NA	0.008	0.055	NA	28.98907104	3.114754098	25.38251366	0.491803279
74	2	5	1995	46.632778	-71.816389	10% fleur	Superior	early mid-season	NA	NA	4.39	0.34	4.3	1.04	0.31	NA	7e-4	NA	0.007	0.029	NA	29.69945355	1.666666667	27.18579235	0.846994536
74	2	6	1995	46.632778	-71.816389	10% fleur	Superior	early mid-season	NA	NA	4.87	0.38	4.42	1.08	0.35	NA	7e-4	NA	0.007	0.03	NA	33.7704918	2.650273224	29.67213115	1.448087432
74	2	7	1995	46.632778	-71.816389	10% fleur	Superior	early mid-season	NA	NA	4.82	0.36	4.16	0.93	0.29	NA	6e-4	NA	0.007	0.028	NA	40.27322404	1.994535519	36.66666667	1.612021858
74	2	8	1995	46.632778	-71.816389	10% fleur	Superior	early mid-season	NA	NA	4.79	0.34	4.15	0.9	0.31	NA	6e-4	NA	0.006	0.066	NA	37.18579235	2.37704918	32.75956284	2.049180328
74	2	9	1995	46.632778	-71.816389	10% fleur	Superior	early mid-season	NA	NA	5.03	0.37	4.17	0.9	0.26	NA	6e-4	NA	0.005	0.031	NA	35.0273224	2.8415300550000002	31.42076503	0.765027322
74	3	1	1995	46.632778	-71.816389	10% fleur	Superior	early mid-season	NA	NA	3.68	0.34	4.63	0.95	0.24	NA	7e-4	NA	0.006	0.032	NA	29.3442623	2.459016393	26.03825137	0.846994536
74	3	2	1995	46.632778	-71.816389	10% fleur	Superior	early mid-season	NA	NA	4.63	0.34	5.01	1.05	0.26	NA	5e-4	NA	0.007	0.025	NA	38.96174863	3.387978142	34.3715847	1.202185792
74	3	3	1995	46.632778	-71.816389	10% fleur	Superior	early mid-season	NA	NA	4.98	0.39	3.73	0.95	0.33	NA	7e-4	NA	0.007	0.051	NA	33.1147541	2.18579235	30.46448087	0.464480874
74	3	4	1995	46.632778	-71.816389	10% fleur	Superior	early mid-season	NA	NA	4.8	0.36	4.22	0.89	0.26	NA	5e-4	NA	0.006	0.025	NA	37.24043716	2.131147541	32.04918033	3.06010929
74	3	5	1995	46.632778	-71.816389	10% fleur	Superior	early mid-season	NA	NA	4.51	0.34	4.36	1.08	0.3	NA	7e-4	NA	0.006	0.03	NA	36.58469945	2.8415300550000002	32.13114754	1.612021858
74	3	6	1995	46.632778	-71.816389	10% fleur	Superior	early mid-season	NA	NA	4.77	0.35	4.16	0.94	0.28	NA	6e-4	NA	0.006	0.031	NA	34.80874317	2.076502732	31.53005464	1.202185792
74	3	7	1995	46.632778	-71.816389	10% fleur	Superior	early mid-season	NA	NA	4.92	0.34	4.32	0.96	0.3	NA	6e-4	NA	0.007	0.034	NA	32.21311475	2.267759563	28.55191257	1.393442623
74	3	8	1995	46.632778	-71.816389	10% fleur	Superior	early mid-season	NA	NA	5.01	0.35	4.96	0.82	0.25	NA	4e-4	NA	0.006	0.032	NA	36.74863388	2.595628415	32.97814208	1.174863388
74	3	9	1995	46.632778	-71.816389	10% fleur	Superior	early mid-season	NA	NA	5.06	0.39	3.54	0.87	0.31	NA	7e-4	NA	0.006	0.045	NA	34.18032787	3.169398907	30.84699454	0.163934426
75	1	1	1995	46.632778	-71.816389	10% fleur	Kennebec	mid-season	NA	NA	3.93	0.35	5.12	1.19	0.29	NA	0.001	NA	0.011	0.03	NA	17.97814208	3.661202186	14.31693989	0
75	1	2	1995	46.632778	-71.816389	10% fleur	Kennebec	mid-season	NA	NA	4.53	0.41	4.33	1.17	0.39	NA	8e-4	NA	0.01	0.062	NA	22.75956284	1.666666667	19.3442623	1.74863388
75	1	3	1995	46.632778	-71.816389	10% fleur	Kennebec	mid-season	NA	NA	4.88	0.4	4.73	1.18	0.36	NA	7e-4	NA	0.009	0.03	NA	25.16393443	2.404371585	21.12021858	1.639344262
75	1	4	1995	46.632778	-71.816389	10% fleur	Kennebec	mid-season	NA	NA	5.45	0.46	3.7	1.1	0.41	NA	8e-4	NA	0.01	0.064	NA	21.53005464	2.595628415	17.86885246	1.06557377
75	1	5	1995	46.632778	-71.816389	10% fleur	Kennebec	mid-season	NA	NA	4.88	0.4	4.56	1.2	0.39	NA	7e-4	NA	0.01	0.033	NA	23.7431694	1.775956284	19.09836066	2.868852459
75	1	6	1995	46.632778	-71.816389	10% fleur	Kennebec	mid-season	NA	NA	5.12	0.4	3.84	1.15	0.42	NA	9e-4	NA	0.011	0.051	NA	22.732240440000002	1.74863388	18.90710383	2.076502732
75	1	7	1995	46.632778	-71.816389	10% fleur	Kennebec	mid-season	NA	NA	5.48	0.43	3.6	1.34	0.42	NA	8e-4	NA	0.011	0.034	NA	25.27322404	2.404371585	21.77595628	1.092896175
75	1	8	1995	46.632778	-71.816389	10% fleur	Kennebec	mid-season	NA	NA	4.57	0.33	4.02	0.86	0.27	NA	6e-4	NA	0.006	0.031	NA	32.45901639	1.93989071	28.19672131	2.322404372
75	1	9	1995	46.632778	-71.816389	10% fleur	Kennebec	mid-season	NA	NA	5.1	0.42	4.15	1.27	0.34	NA	7e-4	NA	0.01	0.036	NA	23.66120219	2.4316939889999998	19.01639344	2.213114754
75	2	1	1995	46.632778	-71.816389	10% fleur	Kennebec	mid-season	NA	NA	3.91	0.36	5.04	1.27	0.35	NA	0.001	NA	0.008	0.051	NA	20.71038251	3.387978142	17.32240437	0
75	2	2	1995	46.632778	-71.816389	10% fleur	Kennebec	mid-season	NA	NA	4.6	0.4	4.28	1.38	0.44	NA	9e-4	NA	0.013	0.056	NA	22.32240437	1.830601093	19.3715847	1.120218579
75	2	3	1995	46.632778	-71.816389	10% fleur	Kennebec	mid-season	NA	NA	5.01	0.42	4.02	1.27	0.41	NA	8e-4	NA	0.011	0.029	NA	28.19672131	1.994535519	23.19672131	3.005464481
75	2	4	1995	46.632778	-71.816389	10% fleur	Kennebec	mid-season	NA	NA	5.22	0.39	4.69	1.17	0.39	NA	6e-4	NA	0.011	0.038	NA	22.95081967	2.37704918	19.91803279	0.655737705
75	2	5	1995	46.632778	-71.816389	10% fleur	Kennebec	mid-season	NA	NA	4.81	0.4	4.3	1.33	0.37	NA	8e-4	NA	0.01	0.033	NA	19.89071038	2.049180328	16.39344262	1.448087432
75	2	6	1995	46.632778	-71.816389	10% fleur	Kennebec	mid-season	NA	NA	5.17	0.42	5.12	1.25	0.39	NA	6e-4	NA	0.011	0.026	NA	25.95628415	2.540983607	22.26775956	1.147540984
75	2	7	1995	46.632778	-71.816389	10% fleur	Kennebec	mid-season	NA	NA	5.11	0.42	4.28	1.33	0.38	NA	7e-4	NA	0.011	0.032	NA	24.64480874	2.650273224	21.39344262	0.601092896
75	2	8	1995	46.632778	-71.816389	10% fleur	Kennebec	mid-season	NA	NA	5.2	0.39	4.3	1.12	0.37	NA	8e-4	NA	0.009	0.041	NA	23.60655738	2.62295082	19.15300546	1.830601093
75	2	9	1995	46.632778	-71.816389	10% fleur	Kennebec	mid-season	NA	NA	5.06	0.43	4.09	1.08	0.34	NA	7e-4	NA	0.009	0.031	NA	26.28415301	2.049180328	23.52459016	0.710382514
75	3	1	1995	46.632778	-71.816389	10% fleur	Kennebec	mid-season	NA	NA	4	0.36	4.52	1.27	0.3	NA	0.001	NA	0.009	0.034	NA	15.51912568	3.005464481	12.5136612	0
75	3	2	1995	46.632778	-71.816389	10% fleur	Kennebec	mid-season	NA	NA	4.57	0.4	5.04	1.38	0.39	NA	7e-4	NA	0.011	0.03	NA	26.50273224	1.229508197	22.65027322	2.62295082
75	3	3	1995	46.632778	-71.816389	10% fleur	Kennebec	mid-season	NA	NA	5.2	0.45	4.13	1.35	0.4	NA	8e-4	NA	0.01	0.034	NA	24.83606557	1.830601093	21.58469945	1.420765027
75	3	4	1995	46.632778	-71.816389	10% fleur	Kennebec	mid-season	NA	NA	5.09	0.45	3.77	1.16	0.36	NA	9e-4	NA	0.009	0.026	NA	24.75409836	2.267759563	20.87431694	1.612021858
75	3	5	1995	46.632778	-71.816389	10% fleur	Kennebec	mid-season	NA	NA	4.47	0.35	4.92	1.35	0.35	NA	7e-4	NA	0.01	0.03	NA	24.09836066	1.420765027	19.3989071	3.278688525
75	3	6	1995	46.632778	-71.816389	10% fleur	Kennebec	mid-season	NA	NA	5.11	0.43	3.87	1.27	0.42	NA	8e-4	NA	0.009	0.046	NA	23.90710383	1.967213115	21.55737705	0.382513661
75	3	7	1995	46.632778	-71.816389	10% fleur	Kennebec	mid-season	NA	NA	5.31	0.39	4.03	1.32	0.41	NA	7e-4	NA	0.011	0.034	NA	21.93989071	2.786885246	18.33333333	0.819672131
75	3	8	1995	46.632778	-71.816389	10% fleur	Kennebec	mid-season	NA	NA	4.85	0.37	4.79	1.12	0.32	NA	6e-4	NA	0.008	0.025	NA	24.04371585	3.360655738	19.20765027	1.475409836
75	3	9	1995	46.632778	-71.816389	10% fleur	Kennebec	mid-season	NA	NA	5.19	0.43	4.31	1.22	0.32	NA	7e-4	NA	0.009	0.028	NA	24.23497268	1.912568306	20.57377049	1.74863388
76	1	1	1987	46.717778	-71.197778	NA	Norland	early mid-season	NA	NA	NA	NA	NA	NA	NA	NA	NA	NA	NA	NA	NA	16.98	NA	NA	NA
76	1	2	1987	46.717778	-71.197778	NA	Norland	early mid-season	NA	NA	NA	NA	NA	NA	NA	NA	NA	NA	NA	NA	NA	32.42	NA	NA	NA
76	1	3	1987	46.717778	-71.197778	NA	Norland	early mid-season	NA	NA	NA	NA	NA	NA	NA	NA	NA	NA	NA	NA	NA	38.68	NA	NA	NA
76	1	4	1987	46.717778	-71.197778	NA	Norland	early mid-season	NA	NA	NA	NA	NA	NA	NA	NA	NA	NA	NA	NA	NA	38.45	NA	NA	NA
76	2	1	1987	46.717778	-71.197778	NA	Norland	early mid-season	NA	NA	NA	NA	NA	NA	NA	NA	NA	NA	NA	NA	NA	25.82	NA	NA	NA
76	2	2	1987	46.717778	-71.197778	NA	Norland	early mid-season	NA	NA	NA	NA	NA	NA	NA	NA	NA	NA	NA	NA	NA	37.6	NA	NA	NA
76	2	3	1987	46.717778	-71.197778	NA	Norland	early mid-season	NA	NA	NA	NA	NA	NA	NA	NA	NA	NA	NA	NA	NA	42.5	NA	NA	NA
76	2	4	1987	46.717778	-71.197778	NA	Norland	early mid-season	NA	NA	NA	NA	NA	NA	NA	NA	NA	NA	NA	NA	NA	44.23	NA	NA	NA
77	1	1	1988	46.717778	-71.197778	NA	Norland	early mid-season	NA	NA	NA	NA	NA	NA	NA	NA	NA	NA	NA	NA	NA	16.76	NA	NA	NA
77	1	2	1988	46.717778	-71.197778	NA	Norland	early mid-season	NA	NA	NA	NA	NA	NA	NA	NA	NA	NA	NA	NA	NA	26.25	NA	NA	NA
77	1	3	1988	46.717778	-71.197778	NA	Norland	early mid-season	NA	NA	NA	NA	NA	NA	NA	NA	NA	NA	NA	NA	NA	23.78	NA	NA	NA
77	1	4	1988	46.717778	-71.197778	NA	Norland	early mid-season	NA	NA	NA	NA	NA	NA	NA	NA	NA	NA	NA	NA	NA	25.51	NA	NA	NA
77	2	1	1988	46.717778	-71.197778	NA	Norland	early mid-season	NA	NA	NA	NA	NA	NA	NA	NA	NA	NA	NA	NA	NA	20	NA	NA	NA
77	2	2	1988	46.717778	-71.197778	NA	Norland	early mid-season	NA	NA	NA	NA	NA	NA	NA	NA	NA	NA	NA	NA	NA	23.799	NA	NA	NA
77	2	3	1988	46.717778	-71.197778	NA	Norland	early mid-season	NA	NA	NA	NA	NA	NA	NA	NA	NA	NA	NA	NA	NA	21.78	NA	NA	NA
77	2	4	1988	46.717778	-71.197778	NA	Norland	early mid-season	NA	NA	NA	NA	NA	NA	NA	NA	NA	NA	NA	NA	NA	24	NA	NA	NA
78	10000	1	1958	47.316667	-70.183333	NA	Green Mountain	late	NA	NA	NA	NA	NA	NA	NA	NA	NA	NA	NA	NA	NA	6.15212528	NA	NA	NA
78	10000	2	1958	47.316667	-70.183333	NA	Green Mountain	late	NA	NA	NA	NA	NA	NA	NA	NA	NA	NA	NA	NA	NA	5.257270694	NA	NA	NA
78	10000	3	1958	47.316667	-70.183333	NA	Green Mountain	late	NA	NA	NA	NA	NA	NA	NA	NA	NA	NA	NA	NA	NA	8.165548098	NA	NA	NA
78	10000	4	1958	47.316667	-70.183333	NA	Green Mountain	late	NA	NA	NA	NA	NA	NA	NA	NA	NA	NA	NA	NA	NA	6.935123043	NA	NA	NA
78	10000	5	1958	47.316667	-70.183333	NA	Green Mountain	late	NA	NA	NA	NA	NA	NA	NA	NA	NA	NA	NA	NA	NA	8.836689038	NA	NA	NA
78	10000	6	1958	47.316667	-70.183333	NA	Green Mountain	late	NA	NA	NA	NA	NA	NA	NA	NA	NA	NA	NA	NA	NA	8.612975391	NA	NA	NA
78	10000	7	1958	47.316667	-70.183333	NA	Green Mountain	late	NA	NA	NA	NA	NA	NA	NA	NA	NA	NA	NA	NA	NA	8.277404922	NA	NA	NA
78	10000	8	1958	47.316667	-70.183333	NA	Green Mountain	late	NA	NA	NA	NA	NA	NA	NA	NA	NA	NA	NA	NA	NA	9.395973154	NA	NA	NA
78	10000	9	1958	47.316667	-70.183333	NA	Green Mountain	late	NA	NA	NA	NA	NA	NA	NA	NA	NA	NA	NA	NA	NA	11.0738255	NA	NA	NA
78	10000	10	1958	47.316667	-70.183333	NA	Green Mountain	late	NA	NA	NA	NA	NA	NA	NA	NA	NA	NA	NA	NA	NA	17.44966443	NA	NA	NA
78	10000	11	1958	47.316667	-70.183333	NA	Green Mountain	late	NA	NA	NA	NA	NA	NA	NA	NA	NA	NA	NA	NA	NA	18.34451902	NA	NA	NA
78	10000	12	1958	47.316667	-70.183333	NA	Green Mountain	late	NA	NA	NA	NA	NA	NA	NA	NA	NA	NA	NA	NA	NA	19.01565996	NA	NA	NA
78	10000	13	1958	47.316667	-70.183333	NA	Green Mountain	late	NA	NA	NA	NA	NA	NA	NA	NA	NA	NA	NA	NA	NA	17.33780761	NA	NA	NA
78	10000	14	1958	47.316667	-70.183333	NA	Green Mountain	late	NA	NA	NA	NA	NA	NA	NA	NA	NA	NA	NA	NA	NA	15.99552573	NA	NA	NA
78	10000	15	1958	47.316667	-70.183333	NA	Green Mountain	late	NA	NA	NA	NA	NA	NA	NA	NA	NA	NA	NA	NA	NA	19.2393736	NA	NA	NA
78	10000	16	1958	47.316667	-70.183333	NA	Green Mountain	late	NA	NA	NA	NA	NA	NA	NA	NA	NA	NA	NA	NA	NA	19.91051454	NA	NA	NA
78	10000	17	1958	47.316667	-70.183333	NA	Green Mountain	late	NA	NA	NA	NA	NA	NA	NA	NA	NA	NA	NA	NA	NA	18.34451902	NA	NA	NA
78	10000	18	1958	47.316667	-70.183333	NA	Green Mountain	late	NA	NA	NA	NA	NA	NA	NA	NA	NA	NA	NA	NA	NA	19.35123043	NA	NA	NA
78	10000	19	1958	47.316667	-70.183333	NA	Green Mountain	late	NA	NA	NA	NA	NA	NA	NA	NA	NA	NA	NA	NA	NA	23.26621924	NA	NA	NA
78	10000	20	1958	47.316667	-70.183333	NA	Green Mountain	late	NA	NA	NA	NA	NA	NA	NA	NA	NA	NA	NA	NA	NA	23.48993289	NA	NA	NA
78	10000	21	1958	47.316667	-70.183333	NA	Green Mountain	late	NA	NA	NA	NA	NA	NA	NA	NA	NA	NA	NA	NA	NA	21.58836689	NA	NA	NA
78	10000	22	1958	47.316667	-70.183333	NA	Green Mountain	late	NA	NA	NA	NA	NA	NA	NA	NA	NA	NA	NA	NA	NA	23.37807606	NA	NA	NA
78	10000	23	1958	47.316667	-70.183333	NA	Green Mountain	late	NA	NA	NA	NA	NA	NA	NA	NA	NA	NA	NA	NA	NA	24.27293065	NA	NA	NA
78	10000	24	1958	47.316667	-70.183333	NA	Green Mountain	late	NA	NA	NA	NA	NA	NA	NA	NA	NA	NA	NA	NA	NA	22.03579418	NA	NA	NA
78	10000	25	1958	47.316667	-70.183333	NA	Green Mountain	late	NA	NA	NA	NA	NA	NA	NA	NA	NA	NA	NA	NA	NA	25.61521253	NA	NA	NA
78	10000	26	1958	47.316667	-70.183333	NA	Green Mountain	late	NA	NA	NA	NA	NA	NA	NA	NA	NA	NA	NA	NA	NA	27.18120805	NA	NA	NA
78	10000	27	1958	47.316667	-70.183333	NA	Green Mountain	late	NA	NA	NA	NA	NA	NA	NA	NA	NA	NA	NA	NA	NA	27.29306488	NA	NA	NA
79	10000	1	1959	47.316667	-70.183333	NA	Green Mountain	late	NA	NA	NA	NA	NA	NA	NA	NA	NA	NA	NA	NA	NA	13.64653244	NA	NA	NA
79	10000	2	1959	47.316667	-70.183333	NA	Green Mountain	late	NA	NA	NA	NA	NA	NA	NA	NA	NA	NA	NA	NA	NA	10.06711409	NA	NA	NA
79	10000	3	1959	47.316667	-70.183333	NA	Green Mountain	late	NA	NA	NA	NA	NA	NA	NA	NA	NA	NA	NA	NA	NA	14.31767338	NA	NA	NA
79	10000	4	1959	47.316667	-70.183333	NA	Green Mountain	late	NA	NA	NA	NA	NA	NA	NA	NA	NA	NA	NA	NA	NA	14.87695749	NA	NA	NA
79	10000	5	1959	47.316667	-70.183333	NA	Green Mountain	late	NA	NA	NA	NA	NA	NA	NA	NA	NA	NA	NA	NA	NA	14.65324385	NA	NA	NA
79	10000	6	1959	47.316667	-70.183333	NA	Green Mountain	late	NA	NA	NA	NA	NA	NA	NA	NA	NA	NA	NA	NA	NA	14.65324385	NA	NA	NA
79	10000	7	1959	47.316667	-70.183333	NA	Green Mountain	late	NA	NA	NA	NA	NA	NA	NA	NA	NA	NA	NA	NA	NA	10.29082774	NA	NA	NA
79	10000	8	1959	47.316667	-70.183333	NA	Green Mountain	late	NA	NA	NA	NA	NA	NA	NA	NA	NA	NA	NA	NA	NA	12.75167785	NA	NA	NA
79	10000	9	1959	47.316667	-70.183333	NA	Green Mountain	late	NA	NA	NA	NA	NA	NA	NA	NA	NA	NA	NA	NA	NA	16.21923937	NA	NA	NA
79	10000	10	1959	47.316667	-70.183333	NA	Green Mountain	late	NA	NA	NA	NA	NA	NA	NA	NA	NA	NA	NA	NA	NA	18.56823266	NA	NA	NA
79	10000	11	1959	47.316667	-70.183333	NA	Green Mountain	late	NA	NA	NA	NA	NA	NA	NA	NA	NA	NA	NA	NA	NA	16.89038031	NA	NA	NA
79	10000	12	1959	47.316667	-70.183333	NA	Green Mountain	late	NA	NA	NA	NA	NA	NA	NA	NA	NA	NA	NA	NA	NA	18.12080537	NA	NA	NA
79	10000	13	1959	47.316667	-70.183333	NA	Green Mountain	late	NA	NA	NA	NA	NA	NA	NA	NA	NA	NA	NA	NA	NA	17.33780761	NA	NA	NA
79	10000	14	1959	47.316667	-70.183333	NA	Green Mountain	late	NA	NA	NA	NA	NA	NA	NA	NA	NA	NA	NA	NA	NA	18.68008949	NA	NA	NA
79	10000	15	1959	47.316667	-70.183333	NA	Green Mountain	late	NA	NA	NA	NA	NA	NA	NA	NA	NA	NA	NA	NA	NA	16.55480984	NA	NA	NA
79	10000	16	1959	47.316667	-70.183333	NA	Green Mountain	late	NA	NA	NA	NA	NA	NA	NA	NA	NA	NA	NA	NA	NA	19.68680089	NA	NA	NA
79	10000	17	1959	47.316667	-70.183333	NA	Green Mountain	late	NA	NA	NA	NA	NA	NA	NA	NA	NA	NA	NA	NA	NA	17.89709172	NA	NA	NA
79	10000	18	1959	47.316667	-70.183333	NA	Green Mountain	late	NA	NA	NA	NA	NA	NA	NA	NA	NA	NA	NA	NA	NA	17.7852349	NA	NA	NA
79	10000	19	1959	47.316667	-70.183333	NA	Green Mountain	late	NA	NA	NA	NA	NA	NA	NA	NA	NA	NA	NA	NA	NA	20.02237136	NA	NA	NA
79	10000	20	1959	47.316667	-70.183333	NA	Green Mountain	late	NA	NA	NA	NA	NA	NA	NA	NA	NA	NA	NA	NA	NA	19.91051454	NA	NA	NA
79	10000	21	1959	47.316667	-70.183333	NA	Green Mountain	late	NA	NA	NA	NA	NA	NA	NA	NA	NA	NA	NA	NA	NA	18.90380313	NA	NA	NA
79	10000	22	1959	47.316667	-70.183333	NA	Green Mountain	late	NA	NA	NA	NA	NA	NA	NA	NA	NA	NA	NA	NA	NA	20.91722595	NA	NA	NA
79	10000	23	1959	47.316667	-70.183333	NA	Green Mountain	late	NA	NA	NA	NA	NA	NA	NA	NA	NA	NA	NA	NA	NA	19.91051454	NA	NA	NA
79	10000	24	1959	47.316667	-70.183333	NA	Green Mountain	late	NA	NA	NA	NA	NA	NA	NA	NA	NA	NA	NA	NA	NA	22.5950783	NA	NA	NA
79	10000	25	1959	47.316667	-70.183333	NA	Green Mountain	late	NA	NA	NA	NA	NA	NA	NA	NA	NA	NA	NA	NA	NA	21.81208054	NA	NA	NA
79	10000	26	1959	47.316667	-70.183333	NA	Green Mountain	late	NA	NA	NA	NA	NA	NA	NA	NA	NA	NA	NA	NA	NA	20.58165548	NA	NA	NA
79	10000	27	1959	47.316667	-70.183333	NA	Green Mountain	late	NA	NA	NA	NA	NA	NA	NA	NA	NA	NA	NA	NA	NA	22.5950783	NA	NA	NA
80	10000	1	1960	47.316667	-70.183333	NA	Green Mountain	late	NA	NA	NA	NA	NA	NA	NA	NA	NA	NA	NA	NA	NA	10.40268456	NA	NA	NA
80	10000	2	1960	47.316667	-70.183333	NA	Green Mountain	late	NA	NA	NA	NA	NA	NA	NA	NA	NA	NA	NA	NA	NA	9.507829978	NA	NA	NA
80	10000	3	1960	47.316667	-70.183333	NA	Green Mountain	late	NA	NA	NA	NA	NA	NA	NA	NA	NA	NA	NA	NA	NA	10.85011186	NA	NA	NA
80	10000	4	1960	47.316667	-70.183333	NA	Green Mountain	late	NA	NA	NA	NA	NA	NA	NA	NA	NA	NA	NA	NA	NA	10.17897092	NA	NA	NA
80	10000	5	1960	47.316667	-70.183333	NA	Green Mountain	late	NA	NA	NA	NA	NA	NA	NA	NA	NA	NA	NA	NA	NA	9.955257271	NA	NA	NA
80	10000	6	1960	47.316667	-70.183333	NA	Green Mountain	late	NA	NA	NA	NA	NA	NA	NA	NA	NA	NA	NA	NA	NA	10.06711409	NA	NA	NA
80	10000	7	1960	47.316667	-70.183333	NA	Green Mountain	late	NA	NA	NA	NA	NA	NA	NA	NA	NA	NA	NA	NA	NA	11.63310962	NA	NA	NA
80	10000	8	1960	47.316667	-70.183333	NA	Green Mountain	late	NA	NA	NA	NA	NA	NA	NA	NA	NA	NA	NA	NA	NA	10.73825503	NA	NA	NA
80	10000	9	1960	47.316667	-70.183333	NA	Green Mountain	late	NA	NA	NA	NA	NA	NA	NA	NA	NA	NA	NA	NA	NA	10.06711409	NA	NA	NA
80	10000	10	1960	47.316667	-70.183333	NA	Green Mountain	late	NA	NA	NA	NA	NA	NA	NA	NA	NA	NA	NA	NA	NA	13.422818790000001	NA	NA	NA
80	10000	11	1960	47.316667	-70.183333	NA	Green Mountain	late	NA	NA	NA	NA	NA	NA	NA	NA	NA	NA	NA	NA	NA	13.19910515	NA	NA	NA
80	10000	12	1960	47.316667	-70.183333	NA	Green Mountain	late	NA	NA	NA	NA	NA	NA	NA	NA	NA	NA	NA	NA	NA	14.98881432	NA	NA	NA
80	10000	13	1960	47.316667	-70.183333	NA	Green Mountain	late	NA	NA	NA	NA	NA	NA	NA	NA	NA	NA	NA	NA	NA	14.31767338	NA	NA	NA
80	10000	14	1960	47.316667	-70.183333	NA	Green Mountain	late	NA	NA	NA	NA	NA	NA	NA	NA	NA	NA	NA	NA	NA	14.4295302	NA	NA	NA
80	10000	15	1960	47.316667	-70.183333	NA	Green Mountain	late	NA	NA	NA	NA	NA	NA	NA	NA	NA	NA	NA	NA	NA	12.30425056	NA	NA	NA
80	10000	16	1960	47.316667	-70.183333	NA	Green Mountain	late	NA	NA	NA	NA	NA	NA	NA	NA	NA	NA	NA	NA	NA	13.31096197	NA	NA	NA
80	10000	17	1960	47.316667	-70.183333	NA	Green Mountain	late	NA	NA	NA	NA	NA	NA	NA	NA	NA	NA	NA	NA	NA	15.32438479	NA	NA	NA
80	10000	18	1960	47.316667	-70.183333	NA	Green Mountain	late	NA	NA	NA	NA	NA	NA	NA	NA	NA	NA	NA	NA	NA	14.20581655	NA	NA	NA
80	10000	19	1960	47.316667	-70.183333	NA	Green Mountain	late	NA	NA	NA	NA	NA	NA	NA	NA	NA	NA	NA	NA	NA	12.9753915	NA	NA	NA
80	10000	20	1960	47.316667	-70.183333	NA	Green Mountain	late	NA	NA	NA	NA	NA	NA	NA	NA	NA	NA	NA	NA	NA	13.64653244	NA	NA	NA
80	10000	21	1960	47.316667	-70.183333	NA	Green Mountain	late	NA	NA	NA	NA	NA	NA	NA	NA	NA	NA	NA	NA	NA	12.52796421	NA	NA	NA
80	10000	22	1960	47.316667	-70.183333	NA	Green Mountain	late	NA	NA	NA	NA	NA	NA	NA	NA	NA	NA	NA	NA	NA	15.77181208	NA	NA	NA
80	10000	23	1960	47.316667	-70.183333	NA	Green Mountain	late	NA	NA	NA	NA	NA	NA	NA	NA	NA	NA	NA	NA	NA	16.21923937	NA	NA	NA
80	10000	24	1960	47.316667	-70.183333	NA	Green Mountain	late	NA	NA	NA	NA	NA	NA	NA	NA	NA	NA	NA	NA	NA	15.43624161	NA	NA	NA
80	10000	25	1960	47.316667	-70.183333	NA	Green Mountain	late	NA	NA	NA	NA	NA	NA	NA	NA	NA	NA	NA	NA	NA	16.21923937	NA	NA	NA
80	10000	26	1960	47.316667	-70.183333	NA	Green Mountain	late	NA	NA	NA	NA	NA	NA	NA	NA	NA	NA	NA	NA	NA	18.34451902	NA	NA	NA
80	10000	27	1960	47.316667	-70.183333	NA	Green Mountain	late	NA	NA	NA	NA	NA	NA	NA	NA	NA	NA	NA	NA	NA	18.00894855	NA	NA	NA
81	10000	1	1961	47.316667	-70.183333	NA	Kennebec	mid-season	NA	NA	NA	NA	NA	NA	NA	NA	NA	NA	NA	NA	NA	14.54138702	NA	NA	NA
81	10000	2	1961	47.316667	-70.183333	NA	Kennebec	mid-season	NA	NA	NA	NA	NA	NA	NA	NA	NA	NA	NA	NA	NA	15.77181208	NA	NA	NA
81	10000	3	1961	47.316667	-70.183333	NA	Kennebec	mid-season	NA	NA	NA	NA	NA	NA	NA	NA	NA	NA	NA	NA	NA	13.64653244	NA	NA	NA
81	10000	4	1961	47.316667	-70.183333	NA	Kennebec	mid-season	NA	NA	NA	NA	NA	NA	NA	NA	NA	NA	NA	NA	NA	15.10067114	NA	NA	NA
81	10000	5	1961	47.316667	-70.183333	NA	Kennebec	mid-season	NA	NA	NA	NA	NA	NA	NA	NA	NA	NA	NA	NA	NA	14.76510067	NA	NA	NA
81	10000	6	1961	47.316667	-70.183333	NA	Kennebec	mid-season	NA	NA	NA	NA	NA	NA	NA	NA	NA	NA	NA	NA	NA	19.12751678	NA	NA	NA
81	10000	7	1961	47.316667	-70.183333	NA	Kennebec	mid-season	NA	NA	NA	NA	NA	NA	NA	NA	NA	NA	NA	NA	NA	14.98881432	NA	NA	NA
81	10000	8	1961	47.316667	-70.183333	NA	Kennebec	mid-season	NA	NA	NA	NA	NA	NA	NA	NA	NA	NA	NA	NA	NA	18.79194631	NA	NA	NA
81	10000	9	1961	47.316667	-70.183333	NA	Kennebec	mid-season	NA	NA	NA	NA	NA	NA	NA	NA	NA	NA	NA	NA	NA	16.10738255	NA	NA	NA
81	10000	10	1961	47.316667	-70.183333	NA	Kennebec	mid-season	NA	NA	NA	NA	NA	NA	NA	NA	NA	NA	NA	NA	NA	16.77852349	NA	NA	NA
81	10000	11	1961	47.316667	-70.183333	NA	Kennebec	mid-season	NA	NA	NA	NA	NA	NA	NA	NA	NA	NA	NA	NA	NA	17.67337808	NA	NA	NA
81	10000	12	1961	47.316667	-70.183333	NA	Kennebec	mid-season	NA	NA	NA	NA	NA	NA	NA	NA	NA	NA	NA	NA	NA	18.90380313	NA	NA	NA
81	10000	13	1961	47.316667	-70.183333	NA	Kennebec	mid-season	NA	NA	NA	NA	NA	NA	NA	NA	NA	NA	NA	NA	NA	21.02908277	NA	NA	NA
81	10000	14	1961	47.316667	-70.183333	NA	Kennebec	mid-season	NA	NA	NA	NA	NA	NA	NA	NA	NA	NA	NA	NA	NA	24.049217	NA	NA	NA
81	10000	15	1961	47.316667	-70.183333	NA	Kennebec	mid-season	NA	NA	NA	NA	NA	NA	NA	NA	NA	NA	NA	NA	NA	19.46308725	NA	NA	NA
81	10000	16	1961	47.316667	-70.183333	NA	Kennebec	mid-season	NA	NA	NA	NA	NA	NA	NA	NA	NA	NA	NA	NA	NA	20.35794183	NA	NA	NA
81	10000	17	1961	47.316667	-70.183333	NA	Kennebec	mid-season	NA	NA	NA	NA	NA	NA	NA	NA	NA	NA	NA	NA	NA	16.77852349	NA	NA	NA
81	10000	18	1961	47.316667	-70.183333	NA	Kennebec	mid-season	NA	NA	NA	NA	NA	NA	NA	NA	NA	NA	NA	NA	NA	17.56152125	NA	NA	NA
81	10000	19	1961	47.316667	-70.183333	NA	Kennebec	mid-season	NA	NA	NA	NA	NA	NA	NA	NA	NA	NA	NA	NA	NA	19.46308725	NA	NA	NA
81	10000	20	1961	47.316667	-70.183333	NA	Kennebec	mid-season	NA	NA	NA	NA	NA	NA	NA	NA	NA	NA	NA	NA	NA	18.79194631	NA	NA	NA
81	10000	21	1961	47.316667	-70.183333	NA	Kennebec	mid-season	NA	NA	NA	NA	NA	NA	NA	NA	NA	NA	NA	NA	NA	17.44966443	NA	NA	NA
81	10000	22	1961	47.316667	-70.183333	NA	Kennebec	mid-season	NA	NA	NA	NA	NA	NA	NA	NA	NA	NA	NA	NA	NA	21.92393736	NA	NA	NA
81	10000	23	1961	47.316667	-70.183333	NA	Kennebec	mid-season	NA	NA	NA	NA	NA	NA	NA	NA	NA	NA	NA	NA	NA	24.049217	NA	NA	NA
81	10000	24	1961	47.316667	-70.183333	NA	Kennebec	mid-season	NA	NA	NA	NA	NA	NA	NA	NA	NA	NA	NA	NA	NA	26.73378076	NA	NA	NA
81	10000	25	1961	47.316667	-70.183333	NA	Kennebec	mid-season	NA	NA	NA	NA	NA	NA	NA	NA	NA	NA	NA	NA	NA	15.8836689	NA	NA	NA
81	10000	26	1961	47.316667	-70.183333	NA	Kennebec	mid-season	NA	NA	NA	NA	NA	NA	NA	NA	NA	NA	NA	NA	NA	24.049217	NA	NA	NA
81	10000	27	1961	47.316667	-70.183333	NA	Kennebec	mid-season	NA	NA	NA	NA	NA	NA	NA	NA	NA	NA	NA	NA	NA	23.26621924	NA	NA	NA
82	10000	1	1959	49.092222	-68.388889	NA	Green Mountain	late	NA	NA	NA	NA	NA	NA	NA	NA	NA	NA	NA	NA	NA	25.5	NA	NA	NA
82	10000	2	1959	49.092222	-68.388889	NA	Green Mountain	late	NA	NA	NA	NA	NA	NA	NA	NA	NA	NA	NA	NA	NA	22.6	NA	NA	NA
82	10000	3	1959	49.092222	-68.388889	NA	Green Mountain	late	NA	NA	NA	NA	NA	NA	NA	NA	NA	NA	NA	NA	NA	18.8	NA	NA	NA
82	10000	4	1959	49.092222	-68.388889	NA	Green Mountain	late	NA	NA	NA	NA	NA	NA	NA	NA	NA	NA	NA	NA	NA	10.6	NA	NA	NA
82	10000	5	1959	49.092222	-68.388889	NA	Green Mountain	late	NA	NA	NA	NA	NA	NA	NA	NA	NA	NA	NA	NA	NA	22.2	NA	NA	NA
82	10000	6	1959	49.092222	-68.388889	NA	Green Mountain	late	NA	NA	NA	NA	NA	NA	NA	NA	NA	NA	NA	NA	NA	24.1	NA	NA	NA
82	10000	7	1959	49.092222	-68.388889	NA	Green Mountain	late	NA	NA	NA	NA	NA	NA	NA	NA	NA	NA	NA	NA	NA	28.3	NA	NA	NA
82	10000	8	1959	49.092222	-68.388889	NA	Green Mountain	late	NA	NA	NA	NA	NA	NA	NA	NA	NA	NA	NA	NA	NA	17.6	NA	NA	NA
83	10000	1	1960	49.092222	-68.388889	NA	Green Mountain	late	NA	NA	NA	NA	NA	NA	NA	NA	NA	NA	NA	NA	NA	17.2	NA	NA	NA
83	10000	2	1960	49.092222	-68.388889	NA	Green Mountain	late	NA	NA	NA	NA	NA	NA	NA	NA	NA	NA	NA	NA	NA	16.9	NA	NA	NA
83	10000	3	1960	49.092222	-68.388889	NA	Green Mountain	late	NA	NA	NA	NA	NA	NA	NA	NA	NA	NA	NA	NA	NA	11.9	NA	NA	NA
83	10000	4	1960	49.092222	-68.388889	NA	Green Mountain	late	NA	NA	NA	NA	NA	NA	NA	NA	NA	NA	NA	NA	NA	5	NA	NA	NA
83	10000	5	1960	49.092222	-68.388889	NA	Green Mountain	late	NA	NA	NA	NA	NA	NA	NA	NA	NA	NA	NA	NA	NA	13.4	NA	NA	NA
83	10000	6	1960	49.092222	-68.388889	NA	Green Mountain	late	NA	NA	NA	NA	NA	NA	NA	NA	NA	NA	NA	NA	NA	18.7	NA	NA	NA
83	10000	7	1960	49.092222	-68.388889	NA	Green Mountain	late	NA	NA	NA	NA	NA	NA	NA	NA	NA	NA	NA	NA	NA	20.3	NA	NA	NA
83	10000	8	1960	49.092222	-68.388889	NA	Green Mountain	late	NA	NA	NA	NA	NA	NA	NA	NA	NA	NA	NA	NA	NA	15.5	NA	NA	NA
84	10000	1	1961	49.092222	-68.388889	NA	Green Mountain	late	NA	NA	NA	NA	NA	NA	NA	NA	NA	NA	NA	NA	NA	16.6	NA	NA	NA
84	10000	2	1961	49.092222	-68.388889	NA	Green Mountain	late	NA	NA	NA	NA	NA	NA	NA	NA	NA	NA	NA	NA	NA	17.2	NA	NA	NA
84	10000	3	1961	49.092222	-68.388889	NA	Green Mountain	late	NA	NA	NA	NA	NA	NA	NA	NA	NA	NA	NA	NA	NA	11.9	NA	NA	NA
84	10000	4	1961	49.092222	-68.388889	NA	Green Mountain	late	NA	NA	NA	NA	NA	NA	NA	NA	NA	NA	NA	NA	NA	6	NA	NA	NA
84	10000	5	1961	49.092222	-68.388889	NA	Green Mountain	late	NA	NA	NA	NA	NA	NA	NA	NA	NA	NA	NA	NA	NA	13.4	NA	NA	NA
84	10000	6	1961	49.092222	-68.388889	NA	Green Mountain	late	NA	NA	NA	NA	NA	NA	NA	NA	NA	NA	NA	NA	NA	17.5	NA	NA	NA
84	10000	7	1961	49.092222	-68.388889	NA	Green Mountain	late	NA	NA	NA	NA	NA	NA	NA	NA	NA	NA	NA	NA	NA	18.8	NA	NA	NA
84	10000	8	1961	49.092222	-68.388889	NA	Green Mountain	late	NA	NA	NA	NA	NA	NA	NA	NA	NA	NA	NA	NA	NA	14.7	NA	NA	NA
85	10000	1	1963	49.092222	-68.388889	NA	Green Mountain	late	NA	NA	NA	NA	NA	NA	NA	NA	NA	NA	NA	NA	NA	17.4	NA	NA	NA
85	10000	2	1963	49.092222	-68.388889	NA	Green Mountain	late	NA	NA	NA	NA	NA	NA	NA	NA	NA	NA	NA	NA	NA	16.8	NA	NA	NA
85	10000	3	1963	49.092222	-68.388889	NA	Green Mountain	late	NA	NA	NA	NA	NA	NA	NA	NA	NA	NA	NA	NA	NA	11.9	NA	NA	NA
85	10000	4	1963	49.092222	-68.388889	NA	Green Mountain	late	NA	NA	NA	NA	NA	NA	NA	NA	NA	NA	NA	NA	NA	3.9	NA	NA	NA
85	10000	5	1963	49.092222	-68.388889	NA	Green Mountain	late	NA	NA	NA	NA	NA	NA	NA	NA	NA	NA	NA	NA	NA	13	NA	NA	NA
85	10000	6	1963	49.092222	-68.388889	NA	Green Mountain	late	NA	NA	NA	NA	NA	NA	NA	NA	NA	NA	NA	NA	NA	19.1	NA	NA	NA
85	10000	7	1963	49.092222	-68.388889	NA	Green Mountain	late	NA	NA	NA	NA	NA	NA	NA	NA	NA	NA	NA	NA	NA	18.1	NA	NA	NA
85	10000	8	1963	49.092222	-68.388889	NA	Green Mountain	late	NA	NA	NA	NA	NA	NA	NA	NA	NA	NA	NA	NA	NA	17.2	NA	NA	NA
86	10000	1	1990	46.483333	-72.65	10% fleur	Superior	early mid-season	NA	NA	5.37	0.28	5.14	0.6	1.45	NA	NA	NA	NA	NA	NA	30.9	NA	NA	NA
86	10000	2	1990	46.483333	-72.65	10% fleur	Superior	early mid-season	NA	NA	5.07	0.27	5.44	0.46	1.34	NA	NA	NA	NA	NA	NA	23.8	NA	NA	NA
86	10000	3	1990	46.483333	-72.65	10% fleur	Superior	early mid-season	NA	NA	5.74	0.31	5.05	0.58	1.41	NA	NA	NA	NA	NA	NA	34.2	NA	NA	NA
86	10000	4	1990	46.483333	-72.65	10% fleur	Superior	early mid-season	NA	NA	5.42	0.28	5.52	0.56	1.29	NA	NA	NA	NA	NA	NA	25.5	NA	NA	NA
86	10000	5	1990	46.483333	-72.65	10% fleur	Superior	early mid-season	NA	NA	5.76	0.34	4.66	0.54	1.46	NA	NA	NA	NA	NA	NA	29.8	NA	NA	NA
86	10000	6	1990	46.483333	-72.65	10% fleur	Superior	early mid-season	NA	NA	5.72	0.32	4.64	0.62	1.49	NA	NA	NA	NA	NA	NA	25.2	NA	NA	NA
86	10000	7	1990	46.483333	-72.65	10% fleur	Superior	early mid-season	NA	NA	5.77	0.33	5.56	0.53	1.33	NA	NA	NA	NA	NA	NA	32.2	NA	NA	NA
86	10000	8	1990	46.483333	-72.65	10% fleur	Superior	early mid-season	NA	NA	5.72	0.3	5.35	0.43	1.69	NA	NA	NA	NA	NA	NA	28.3	NA	NA	NA
86	10000	9	1990	46.483333	-72.65	10% fleur	Superior	early mid-season	NA	NA	5.62	0.32	5.57	0.67	1.29	NA	NA	NA	NA	NA	NA	31.9	NA	NA	NA
86	10000	10	1990	46.483333	-72.65	10% fleur	Superior	early mid-season	NA	NA	5.81	0.33	5.75	0.64	NA	NA	NA	NA	NA	NA	NA	30.2	NA	NA	NA
87	1	1	1998	45.681111	-73.2725	10% fleur	FL 1533	mid-season	NA	NA	4.904	0.46	3.77	0.8	0.66	NA	NA	NA	NA	NA	NA	22.37595628	4.708196721	17.66775956	0
87	1	2	1998	45.681111	-73.2725	10% fleur	FL 1533	mid-season	NA	NA	5.455	0.51	3.69	0.87	0.59	NA	NA	NA	NA	NA	NA	25.90601093	6.797814208	19.10819672	0
87	1	3	1998	45.681111	-73.2725	10% fleur	FL 1533	mid-season	NA	NA	5.235	0.55	3.82	0.82	0.54	NA	NA	NA	NA	NA	NA	29.96939891	4.375956284	24.63387978	0.959562842
87	1	4	1998	45.681111	-73.2725	10% fleur	FL 1533	mid-season	NA	NA	5.402	0.44	3.52	0.85	0.73	NA	NA	NA	NA	NA	NA	32.93333333	5.484153005	27.44918033	0
87	1	5	1998	45.681111	-73.2725	10% fleur	FL 1533	mid-season	NA	NA	5.01	0.49	4.02	0.85	0.62	NA	NA	NA	NA	NA	NA	30.18579235	4.312568306	25.87322404	0
87	1	6	1998	45.681111	-73.2725	10% fleur	FL 1533	mid-season	NA	NA	4.355	0.4	3.45	0.82	0.71	NA	NA	NA	NA	NA	NA	26.25136612	4.979234973	19.60218579	1.669945355
87	1	7	1998	45.681111	-73.2725	10% fleur	FL 1533	mid-season	NA	NA	5.218	0.45	3.12	1.01	0.87	NA	NA	NA	NA	NA	NA	34.86338798	6.50273224	28.36065574	0
87	1	8	1998	45.681111	-73.2725	10% fleur	FL 1533	mid-season	NA	NA	5.165	0.44	3.47	0.81	0.55	NA	NA	NA	NA	NA	NA	26.31912568	3.632786885	22.6863388	0
87	1	9	1998	45.681111	-73.2725	10% fleur	FL 1533	mid-season	NA	NA	5.259	0.54	3.73	0.94	0.71	NA	NA	NA	NA	NA	NA	35.26338798	5.873224044	29.39016393	0
87	1	10	1998	45.681111	-73.2725	10% fleur	FL 1533	mid-season	NA	NA	4.561	0.33	3.72	1	0.64	NA	NA	NA	NA	NA	NA	27.04918033	3.648087432	23.4010929	0
87	1	11	1998	45.681111	-73.2725	10% fleur	FL 1533	mid-season	NA	NA	4.717	0.4	3.75	0.82	0.7	NA	NA	NA	NA	NA	NA	36.33224044	2.183606557	34.14863388	0
87	1	12	1998	45.681111	-73.2725	10% fleur	FL 1533	mid-season	NA	NA	5.641	0.5	3.04	1.02	0.87	NA	NA	NA	NA	NA	NA	30.68196721	2.448087432	26.43497268	1.798907104
87	1	13	1998	45.681111	-73.2725	10% fleur	FL 1533	mid-season	NA	NA	5.744	0.55	4.01	0.85	0.64	NA	NA	NA	NA	NA	NA	30.50054645	2.740983607	27.75956284	0
87	1	14	1998	45.681111	-73.2725	10% fleur	FL 1533	mid-season	NA	NA	5.436	0.45	3.7	1.02	0.78	NA	NA	NA	NA	NA	NA	34.46994536	3.903825137	29.52786885	1.038251366
87	1	15	1998	45.681111	-73.2725	10% fleur	FL 1533	mid-season	NA	NA	5.512	0.42	3.13	0.95	0.86	NA	NA	NA	NA	NA	NA	32.82622951	3.879781421	26.10928962	2.83715847
87	1	16	1998	45.681111	-73.2725	10% fleur	FL 1533	mid-season	NA	NA	4.69	0.43	3.83	0.98	0.62	NA	NA	NA	NA	NA	NA	32.1726776	4.004371585	25.4273224	2.740983607
87	1	17	1998	45.681111	-73.2725	10% fleur	FL 1533	mid-season	NA	NA	4.611	0.35	3.93	0.97	0.7	NA	NA	NA	NA	NA	NA	28.51803279	4.625136612	21.45136612	2.441530055
87	1	18	1998	45.681111	-73.2725	10% fleur	FL 1533	mid-season	NA	NA	5.277	0.57	3.13	0.81	0.81	NA	NA	NA	NA	NA	NA	36.25136612	3.392349727	31.63278689	1.226229508
87	1	19	1998	45.681111	-73.2725	10% fleur	FL 1533	mid-season	NA	NA	5.418	0.57	3.49	0.97	0.73	NA	NA	NA	NA	NA	NA	32.2273224	2.249180328	28.55737705	1.420765027
87	1	20	1998	45.681111	-73.2725	10% fleur	FL 1533	mid-season	NA	NA	5.452	0.54	3.63	1.11	0.81	NA	NA	NA	NA	NA	NA	29.85355191	3.219672131	23.8557377	2.778142077
87	1	21	1998	45.681111	-73.2725	10% fleur	FL 1533	mid-season	NA	NA	4.732	0.44	3.87	1.06	0.83	NA	NA	NA	NA	NA	NA	40.57923497	3.333333333	37.24590164	0
87	1	22	1998	45.681111	-73.2725	10% fleur	FL 1533	mid-season	NA	NA	5.298	0.41	3.41	0.86	0.64	NA	NA	NA	NA	NA	NA	23.62404372	2.419672131	20.12240437	1.081967213
87	1	23	1998	45.681111	-73.2725	10% fleur	FL 1533	mid-season	NA	NA	5.235	0.49	3.67	0.79	0.58	NA	NA	NA	NA	NA	NA	35.02295082	2.859016393	31.16502732	0.998907104
87	2	1	1998	45.681111	-73.2725	10% fleur	FL 1533	mid-season	NA	NA	4.589	0.42	3.61	1.15	0.64	NA	NA	NA	NA	NA	NA	23.09508197	4.491803279	18.60327869	0
87	2	2	1998	45.681111	-73.2725	10% fleur	FL 1533	mid-season	NA	NA	4.966	0.49	3.45	0.97	0.85	NA	NA	NA	NA	NA	NA	37.97814208	5.020765027	31.02513661	1.932240437
87	2	3	1998	45.681111	-73.2725	10% fleur	FL 1533	mid-season	NA	NA	4.966	0.6	3.45	0.78	0.71	NA	NA	NA	NA	NA	NA	31.69617486	5.263387978	25.39016393	1.042622951
87	2	4	1998	45.681111	-73.2725	10% fleur	FL 1533	mid-season	NA	NA	5.112	0.48	3.58	0.84	0.6	NA	NA	NA	NA	NA	NA	33.16502732	5.831693989	27.33333333	0
87	2	5	1998	45.681111	-73.2725	10% fleur	FL 1533	mid-season	NA	NA	5.134	0.63	3.34	0.77	0.58	NA	NA	NA	NA	NA	NA	32.09180328	3.556284153	28.53551913	0
87	2	6	1998	45.681111	-73.2725	10% fleur	FL 1533	mid-season	NA	NA	4.727	0.5	3.55	1	0.71	NA	NA	NA	NA	NA	NA	31.90382514	4.166120219	26.95081967	0.786885246
87	2	7	1998	45.681111	-73.2725	10% fleur	FL 1533	mid-season	NA	NA	5.235	0.56	2.9	0.74	0.69	NA	NA	NA	NA	NA	NA	36.17486339	7.475409836	28.69945355	0
87	2	8	1998	45.681111	-73.2725	10% fleur	FL 1533	mid-season	NA	NA	5.94	0.68	3.69	0.83	0.62	NA	NA	NA	NA	NA	NA	34.96393443	4.974863388	29.06666667	0.922404372
87	2	9	1998	45.681111	-73.2725	10% fleur	FL 1533	mid-season	NA	NA	6.032	0.56	3.36	0.83	0.72	NA	NA	NA	NA	NA	NA	40.06338798	5.643715847	34.41967213	0
87	2	10	1998	45.681111	-73.2725	10% fleur	FL 1533	mid-season	NA	NA	5.123	0.56	3.63	0.79	0.55	NA	NA	NA	NA	NA	NA	38.23169399	3.906010929	30.50928962	3.816393443
87	2	11	1998	45.681111	-73.2725	10% fleur	FL 1533	mid-season	NA	NA	4.699	0.57	3.53	0.73	0.59	NA	NA	NA	NA	NA	NA	39.73770492	3.877595628	35.86010929	0
87	2	12	1998	45.681111	-73.2725	10% fleur	FL 1533	mid-season	NA	NA	6.378	0.5	3.46	0.95	0.76	NA	NA	NA	NA	NA	NA	37.53661202	3.510382514	34.02622951	0
87	2	13	1998	45.681111	-73.2725	10% fleur	FL 1533	mid-season	NA	NA	6.992	0.69	3.4	0.69	0.51	NA	NA	NA	NA	NA	NA	37.23497268	4.021857923	33.21311475	0
87	2	14	1998	45.681111	-73.2725	10% fleur	FL 1533	mid-season	NA	NA	5.263	0.54	3.19	0.94	0.81	NA	NA	NA	NA	NA	NA	37.63278689	2.323497268	28.31038251	6.998907104
87	2	15	1998	45.681111	-73.2725	10% fleur	FL 1533	mid-season	NA	NA	5.448	0.54	3.17	0.92	0.84	NA	NA	NA	NA	NA	NA	37.97377049	1.608743169	32.11147541	4.253551913
87	2	16	1998	45.681111	-73.2725	10% fleur	FL 1533	mid-season	NA	NA	5.527	0.5	3.62	0.92	0.79	NA	NA	NA	NA	NA	NA	39.19562842	4.375956284	33.71584699	1.103825137
87	2	17	1998	45.681111	-73.2725	10% fleur	FL 1533	mid-season	NA	NA	6.621	0.59	3.82	0.77	0.64	NA	NA	NA	NA	NA	NA	41.43606557	3.366120219	36.0568306	2.013114754
87	2	18	1998	45.681111	-73.2725	10% fleur	FL 1533	mid-season	NA	NA	5.533	0.5	3.18	1.06	0.72	NA	NA	NA	NA	NA	NA	42.27759563	2.061202186	32.84590164	7.370491803
87	2	19	1998	45.681111	-73.2725	10% fleur	FL 1533	mid-season	NA	NA	6.437	0.56	3.62	0.91	0.69	NA	NA	NA	NA	NA	NA	38.84371585	4.056830601	32.78251366	2.004371585
87	2	20	1998	45.681111	-73.2725	10% fleur	FL 1533	mid-season	NA	NA	5.262	0.5	3.32	1.17	0.79	NA	NA	NA	NA	NA	NA	39.32459016	2.491803279	36.83278689	0
87	2	21	1998	45.681111	-73.2725	10% fleur	FL 1533	mid-season	NA	NA	5.84	0.56	3.19	0.95	0.75	NA	NA	NA	NA	NA	NA	34.41748634	3.420765027	29.0557377	1.940983607
87	2	22	1998	45.681111	-73.2725	10% fleur	FL 1533	mid-season	NA	NA	5.844	0.55	3.59	0.91	0.65	NA	NA	NA	NA	NA	NA	40.33879781	4.784699454	30.55519126	4.998907104
87	2	23	1998	45.681111	-73.2725	10% fleur	FL 1533	mid-season	NA	NA	5.905	0.55	3.86	0.8	0.6	NA	NA	NA	NA	NA	NA	39.09071038	5.545355191	32.76065574	0.784699454
87	3	1	1998	45.681111	-73.2725	10% fleur	FL 1533	mid-season	NA	NA	4.549	0.41	3.51	1.11	0.68	NA	NA	NA	NA	NA	NA	26.15300546	3.669945355	22.48306011	0
87	3	2	1998	45.681111	-73.2725	10% fleur	FL 1533	mid-season	NA	NA	5.303	0.64	3.45	0.75	0.66	NA	NA	NA	NA	NA	NA	34.59453552	5.477595628	27.07103825	2.045901639
87	3	3	1998	45.681111	-73.2725	10% fleur	FL 1533	mid-season	NA	NA	6.616	0.47	3.73	0.93	0.7	NA	NA	NA	NA	NA	NA	37.14754098	3.597814208	31.59344262	1.956284153
87	3	4	1998	45.681111	-73.2725	10% fleur	FL 1533	mid-season	NA	NA	5.094	0.55	3.34	0.72	0.62	NA	NA	NA	NA	NA	NA	35.1147541	7.667759563	27.44699454	0
87	3	5	1998	45.681111	-73.2725	10% fleur	FL 1533	mid-season	NA	NA	5.601	0.46	3.47	0.98	0.77	NA	NA	NA	NA	NA	NA	36.57486339	3.366120219	31.49071038	1.718032787
87	3	6	1998	45.681111	-73.2725	10% fleur	FL 1533	mid-season	NA	NA	4.531	0.41	3.17	1.01	0.74	NA	NA	NA	NA	NA	NA	30.61202186	5.468852459	25.1431694	0
87	3	7	1998	45.681111	-73.2725	10% fleur	FL 1533	mid-season	NA	NA	5.73	0.52	3.71	1.02	0.67	NA	NA	NA	NA	NA	NA	36.04590164	4.546448087	31.49945355	0
87	3	8	1998	45.681111	-73.2725	10% fleur	FL 1533	mid-season	NA	NA	6.199	0.64	2.89	0.72	0.56	NA	NA	NA	NA	NA	NA	33.17595628	2.509289617	30.66666667	0
87	3	9	1998	45.681111	-73.2725	10% fleur	FL 1533	mid-season	NA	NA	6.383	0.63	2.96	0.67	0.51	NA	NA	NA	NA	NA	NA	34.76284153	6.190163934	28.5726776	0
87	3	10	1998	45.681111	-73.2725	10% fleur	FL 1533	mid-season	NA	NA	5.519	0.6	3.63	0.78	0.57	NA	NA	NA	NA	NA	NA	37.15846995	4.607650273	31.54098361	1.009836066
87	3	11	1998	45.681111	-73.2725	10% fleur	FL 1533	mid-season	NA	NA	6.275	0.45	3.01	1.08	0.68	NA	NA	NA	NA	NA	NA	36.36721311	3.538797814	32.8284153	0
87	3	12	1998	45.681111	-73.2725	10% fleur	FL 1533	mid-season	NA	NA	5.125	0.46	2.74	0.51	0.55	NA	NA	NA	NA	NA	NA	20.35846995	2.553005464	17.04262295	0.76284153
87	3	13	1998	45.681111	-73.2725	10% fleur	FL 1533	mid-season	NA	NA	6.252	0.52	3.55	0.96	0.6	NA	NA	NA	NA	NA	NA	37.78360656	5.923497268	28.13333333	3.726775956
87	3	14	1998	45.681111	-73.2725	10% fleur	FL 1533	mid-season	NA	NA	5.45	0.51	3.32	1.1	0.81	NA	NA	NA	NA	NA	NA	39.93661202	1.825136612	35.93879781	2.172677596
87	3	15	1998	45.681111	-73.2725	10% fleur	FL 1533	mid-season	NA	NA	6.107	0.6	3.1	0.85	0.69	NA	NA	NA	NA	NA	NA	42.71693989	4.920218579	36.01748634	1.779234973
87	3	16	1998	45.681111	-73.2725	10% fleur	FL 1533	mid-season	NA	NA	5.143	0.52	3	0.83	0.64	NA	NA	NA	NA	NA	NA	34.49836066	4.319125683	30.17923497	0
87	3	17	1998	45.681111	-73.2725	10% fleur	FL 1533	mid-season	NA	NA	5.702	0.56	3.34	0.8	0.56	NA	NA	NA	NA	NA	NA	35.4273224	2.4	33.0273224	0
87	3	18	1998	45.681111	-73.2725	10% fleur	FL 1533	mid-season	NA	NA	5.635	0.52	3.23	0.97	0.78	NA	NA	NA	NA	NA	NA	38.84371585	2.972677596	33.86666667	2.004371585
87	3	19	1998	45.681111	-73.2725	10% fleur	FL 1533	mid-season	NA	NA	5.691	0.48	3.52	0.99	0.82	NA	NA	NA	NA	NA	NA	34.67103825	1.648087432	26.98360656	6.039344262
87	3	20	1998	45.681111	-73.2725	10% fleur	FL 1533	mid-season	NA	NA	6.182	0.61	3.7	0.87	0.62	NA	NA	NA	NA	NA	NA	38.01311475	8.338797814	25.87540984	3.798907104
87	3	21	1998	45.681111	-73.2725	10% fleur	FL 1533	mid-season	NA	NA	6.198	0.64	2.98	0.72	0.58	NA	NA	NA	NA	NA	NA	40.71038251	5.366120219	33.4579235	1.886338798
87	3	22	1998	45.681111	-73.2725	10% fleur	FL 1533	mid-season	NA	NA	6.143	0.49	3.67	0.85	0.73	NA	NA	NA	NA	NA	NA	42.58579235	4.032786885	38.55300546	0
87	3	23	1998	45.681111	-73.2725	10% fleur	FL 1533	mid-season	NA	NA	5.225	0.42	3.3	0.95	0.81	NA	NA	NA	NA	NA	NA	31.31584699	5.230601093	26.0852459	0
87	4	1	1998	45.681111	-73.2725	10% fleur	FL 1533	mid-season	NA	NA	5.266	0.45	3.28	0.9	0.62	NA	NA	NA	NA	NA	NA	21.4273224	4.583606557	16.84371585	0
87	4	2	1998	45.681111	-73.2725	10% fleur	FL 1533	mid-season	NA	NA	4.606	0.46	3.18	0.94	0.63	NA	NA	NA	NA	NA	NA	27.99125683	4.024043716	23.19344262	0.773770492
87	4	3	1998	45.681111	-73.2725	10% fleur	FL 1533	mid-season	NA	NA	5.59	0.65	3.08	0.71	0.56	NA	NA	NA	NA	NA	NA	34.33879781	5.645901639	27.81857923	0.87431694
87	4	4	1998	45.681111	-73.2725	10% fleur	FL 1533	mid-season	NA	NA	4.384	0.44	3.14	0.94	0.74	NA	NA	NA	NA	NA	NA	26.4284153	5.641530055	20.78688525	0
87	4	5	1998	45.681111	-73.2725	10% fleur	FL 1533	mid-season	NA	NA	6.064	0.47	3.29	0.79	0.71	NA	NA	NA	NA	NA	NA	34.00437158	6.987978142	27.01639344	0
87	4	6	1998	45.681111	-73.2725	10% fleur	FL 1533	mid-season	NA	NA	4.736	0.48	3	0.77	0.57	NA	NA	NA	NA	NA	NA	20.89398907	4.218579235	16.67540984	0
87	4	7	1998	45.681111	-73.2725	10% fleur	FL 1533	mid-season	NA	NA	5.62	0.54	2.99	0.8	0.55	NA	NA	NA	NA	NA	NA	35.85355191	5.077595628	30.77595628	0
87	4	8	1998	45.681111	-73.2725	10% fleur	FL 1533	mid-season	NA	NA	4.849	0.46	3.28	0.85	0.74	NA	NA	NA	NA	NA	NA	32.08306011	6.944262295	24.10710383	1.031693989
87	4	9	1998	45.681111	-73.2725	10% fleur	FL 1533	mid-season	NA	NA	5.255	0.55	2.81	0.83	0.6	NA	NA	NA	NA	NA	NA	34.3431694	5.86010929	27.47759563	1.005464481
87	4	10	1998	45.681111	-73.2725	10% fleur	FL 1533	mid-season	NA	NA	4.551	0.46	3.5	0.84	0.76	NA	NA	NA	NA	NA	NA	39.73989071	3.978142077	35.76174863	0
87	4	11	1998	45.681111	-73.2725	10% fleur	FL 1533	mid-season	NA	NA	5.407	0.53	3.39	0.71	0.66	NA	NA	NA	NA	NA	NA	36.56612022	3.831693989	31.07103825	1.663387978
[truncated: 10,992 more rows]
